# Supplementary material for: Autoantibodies to ACE2 and immune molecules are associated with COVID-19 disease severity
Source: Commun Med (Lond). 2024 Mar 15;4:47. doi: 10.1038/s43856-024-00477-z (PMC10943194; doi:10.1038/s43856-024-00477-z)
Supplement: Supplementary file 4 — Supplementary Data 1 [file 43856_2024_477_MOESM4_ESM.xlsx]

## Sheet: data_table_Bradley_55324
Index	Sequence	ACE2 amino acid position start	ACE2 amino acid position end	Name	Anti-human-IgG_detAB	S1	S2	S3	S4	S5	S6	S7	S8	S9	S10	S11	S12	S13	S14	S15	S16	S17	S18	S19	S20
1	MSSSSWLLLSLVAVT	1	15	SP_Q9BYF1_ACE2_Peptide_001	154.333	2089.67	3432.67	2061.33	2259.5	5823	2912.5	1715.33	963.667	1057.67	2298.67	1196.67	3090.33	2009.33	5876.67	5534	3087.67	5072.5	3482.67	3140.5	10001
2	SWLLLSLVAVTAAQS	5	19	SP_Q9BYF1_ACE2_Peptide_002	111.333	1835.67	2959.33	1414.33	1971.33	2598	2888.33	1548.33	1041	966.667	2598.33	1403.33	3401.33	2140.33	5011.33	3064	2187	4845.33	2378.33	2461.33	3708.33
3	LSLVAVTAAQSTIEE	9	23	SP_Q9BYF1_ACE2_Peptide_003	175.333	2061.67	2766.67	2235.33	2139	2464.67	2787	1462.67	1050.67	1000.67	2702.67	1348	3529	2114.33	8873.33	2842.33	2155.67	5208	2783.67	2660	3746
4	AVTAAQSTIEEQAKT	13	27	SP_Q9BYF1_ACE2_Peptide_004	118	1422.33	2177	1162.33	1466.33	1663.67	1927.33	1092.33	702.667	740.333	2008.67	924.667	2766.33	1560.33	6072.33	1952.33	1613.67	3123.67	1822.67	1505.67	2220.33
5	AQSTIEEQAKTFLDK	17	31	SP_Q9BYF1_ACE2_Peptide_005	105.333	2310	2677	1319.33	1759	2117	2151.33	1464	812.333	1001.33	1989.33	889.333	2628	1306.67	14752.3	4185.67	1810.33	4732.67	2395	2013.33	2954.33
6	IEEQAKTFLDKFNHE	21	35	SP_Q9BYF1_ACE2_Peptide_006	109	3614	2407.33	1906	8562.67	3210.67	5192.67	1647.33	1151.67	1335.33	5116	1663.67	3694.33	2415.33	8903	5173.67	2333.33	8434.67	2815	2314	3871.33
7	AKTFLDKFNHEAEDL	25	39	SP_Q9BYF1_ACE2_Peptide_007	164.667	2387.67	2574.67	1328.33	4917	2299.33	3456	1344	1741.67	1284	5192	1124	3790.33	6705.67	13436.3	3004.67	1694.67	5255.33	2051.33	1941.67	2184.33
8	LDKFNHEAEDLFYQS	29	43	SP_Q9BYF1_ACE2_Peptide_008	107	7844.67	9548.33	4819.67	23267	8517.67	22627.7	4301.67	4718	4025.33	22483	2364.33	7142.33	9626.67	54741.3	10298.7	4122	23056.7	8039.33	7105	8820
9	NHEAEDLFYQSSLAS	33	47	SP_Q9BYF1_ACE2_Peptide_009	121.5	3775	4740.33	3461	18886	5197	13676.3	2624.67	1526.33	2649.33	9574.67	2245	5681.67	17187.7	15648	5351	2691.33	12117	3118	10024	6408
10	EDLFYQSSLASWNYN	37	51	SP_Q9BYF1_ACE2_Peptide_010	231	4874.67	8372.33	7430.67	16083	14648	23158.7	6462	3116.33	3123.67	14806.3	5008.33	14221	13598.3	17060	8487.33	4065.67	15928.3	6150.67	7730	54086
11	YQSSLASWNYNTNIT	41	55	SP_Q9BYF1_ACE2_Peptide_011	164.667	3229	5703	4270.67	18292.7	8980	10637	4279.33	1568	1753.67	6693	2519.33	9893	5419	15252.3	4488.33	3902.67	8275	6534.67	4125	45650
12	LASWNYNTNITEENV	45	59	SP_Q9BYF1_ACE2_Peptide_012	103	3350	6593.67	6272.33	10069.7	9820.33	18019.5	2288.33	984.667	1306	4074.33	1346	5175	2653.33	10330.3	3752	1443	6340.67	2398.33	2485.67	21930
13	NYNTNITEENVQNMN	49	63	SP_Q9BYF1_ACE2_Peptide_013	106.667	1835.33	2904	1265.33	1222	2367	2775	1538.67	937.333	1045.33	2593	1299.67	3364.67	2003.33	3512.67	2690.67	2084.33	5024.67	2817.5	2596	3796.67
14	NITEENVQNMNNAGD	53	67	SP_Q9BYF1_ACE2_Peptide_014	110	2295	2862.33	2036	1985	2166.33	2088.33	1527.67	963	1026	2694.67	1297.33	3303.33	2061.33	3574	2317.67	3310.33	4428.33	2500.33	2302.67	7392
15	ENVQNMNNAGDKWSA	57	71	SP_Q9BYF1_ACE2_Peptide_015	131	2186.67	5344.33	2255.67	3600.67	7544	6670.33	1560.33	1046.67	955.667	2897.67	1600	3203.67	1932.67	16316.3	4556.67	2030	5124	2869.33	2693	12126
16	NMNNAGDKWSAFLKE	61	75	SP_Q9BYF1_ACE2_Peptide_016	143.333	2561	3602	19187.3	4429.67	9882.33	13470	1491	1127	1573.67	3820	2068	4610	1768	14491	3214.33	2628.33	4242.33	2740.67	2366	14989.3
17	AGDKWSAFLKEQSTL	65	79	SP_Q9BYF1_ACE2_Peptide_017	125.333	2554	2029.67	1989.67	6056.33	3628.67	13453.3	1428.67	935.667	1117.33	4420.33	1215	3119.33	1980.33	9728.67	4231.33	1801.33	5493	2717.33	2562	10274
18	WSAFLKEQSTLAQMY	69	83	SP_Q9BYF1_ACE2_Peptide_018	381.667	5697	3829.33	2867	3757	4860	13217	6440	2082.33	2565.67	7458	3230.67	6486	3734.67	11400	7761	7430	20559.7	7305.33	8004.33	40350.7
19	LKEQSTLAQMYPLQE	73	87	SP_Q9BYF1_ACE2_Peptide_019	136.333	1721	1987.67	1169	1791	2026.67	1818	893	649	790.667	2390	1044.33	2119	1626.33	6977	2122.33	1640.33	2985.5	2383	1376	2120
20	STLAQMYPLQEIQNL	77	91	SP_Q9BYF1_ACE2_Peptide_020	104.333	1579	1416	1001	1769.67	3639.67	2700	2757.67	680.667	693	3165.33	1175.33	2619.67	2408.33	4098.33	2424.67	1202.33	3269.33	1615	10517.3	1998.67
21	QMYPLQEIQNLTVKL	81	95	SP_Q9BYF1_ACE2_Peptide_021	167.667	3861.67	8781.33	4044	5162.67	9256	7596.67	3008.33	2544.33	1753.67	3829.33	1932.33	3363.33	4344	8780.67	4238	3452.67	7540.33	5193	9513.33	7210.67
22	LQEIQNLTVKLQLQA	85	99	SP_Q9BYF1_ACE2_Peptide_022	117.667	2867	3811.33	4670.67	4737.33	3868.67	2958	2391	910.667	1298.67	3769	1454.33	5047.67	3922.67	6275.67	5262.33	2310	5579	3051	3821	3801.5
23	QNLTVKLQLQALQQN	89	103	SP_Q9BYF1_ACE2_Peptide_023	103.667	3788.33	4480.67	3921	5944.67	6674.33	3802	2049.67	1122.33	1520.67	3124.33	1349.33	4182.33	3627.67	7631.33	6156.67	2658.67	5468.67	2276	3149	5145.33
24	VKLQLQALQQNGSSV	93	107	SP_Q9BYF1_ACE2_Peptide_024	110.667	2187.67	2775	1973.67	3100.33	4935.33	4136.33	1404.33	932.667	1047.67	2557.67	1360.33	3100.33	1470.5	4998.33	4529.33	1459.5	4668	2360.67	2544.67	2317
25	LQALQQNGSSVLSED	97	111	SP_Q9BYF1_ACE2_Peptide_025	97	1796.67	2977.67	1223.67	1018.5	2465.33	2983.33	861.667	712.333	926	2430	1086.33	3014.67	1847.67	6331	3175	2209	4968	3182.5	2531	3967
26	QQNGSSVLSEDKSKR	101	115	SP_Q9BYF1_ACE2_Peptide_026	114.5	2165.67	2490.67	1747.5	1822.33	2301.33	2155.67	1248.67	852.667	1558.33	2143.67	1225.33	2847	1494.67	9002	2625	1773	3881	2149.33	1924.67	3384.33
27	SSVLSEDKSKRLNTI	105	119	SP_Q9BYF1_ACE2_Peptide_027	125.667	2573.67	3810	1709.33	3144.33	4768.67	4569.67	1381	1035	990.333	2926.67	1208.67	3465.33	1934	3885.33	2594.33	2168.67	4752.33	3027.33	2793	3643.33
28	SEDKSKRLNTILNTM	109	123	SP_Q9BYF1_ACE2_Peptide_028	125	2247	2569	2121	2110	2714.67	3632.67	1226.67	840	955.667	3535.33	1258.67	3481.33	1873.67	4352	3379.33	1993	4876	3056.33	2978.33	3769
29	SKRLNTILNTMSTIY	113	127	SP_Q9BYF1_ACE2_Peptide_029	1442	5703.67	6778.33	4841	7765.33	6001.33	7710.67	4764	2375.33	3048.67	10845.7	7970	6891.67	6481.67	6704.33	2580.67	4543	10075.3	5834	6013.67	9681.33
30	NTILNTMSTIYSTGK	117	131	SP_Q9BYF1_ACE2_Peptide_030	1015.67	6229	4432.33	4502.67	4496.33	4009.33	6517.67	3070	1730.33	1571.33	7080	4913	5384	4198.33	4912.67	2098.33	6174.67	6894.67	3912	3580.33	7806
31	NTMSTIYSTGKVCNP	121	135	SP_Q9BYF1_ACE2_Peptide_031	208	6658.33	1941.33	6104.67	6182.67	2003.67	2878	1062.67	831	1215	4242.67	4004	5464.33	1613	3810.33	1624	7582.67	6069.33	26036	1352	8511.33
32	TIYSTGKVCNPDNPQ	125	139	SP_Q9BYF1_ACE2_Peptide_032	169.333	1997.67	1338.33	2899	4113.67	2109	2345	3037.5	698	944.667	2376	946.667	2364	1540.67	8046.33	2632.5	1694.33	2454.33	1840	1353.33	2464
33	TGKVCNPDNPQECLL	129	143	SP_Q9BYF1_ACE2_Peptide_033	141.333	5740	3296.33	2921.33	13598	12643.7	5450.67	8420.33	966.333	4569.67	17058	2325.67	20634	8703.67	48050.3	6493.33	3384.67	7214.33	2958	2259.33	4605.33
34	CNPDNPQECLLLEPG	133	147	SP_Q9BYF1_ACE2_Peptide_034	107	3748	11651	3294.67	5788	7344.33	6129.33	1305.33	991.333	2238.33	5089.67	1298	5743	3199.67	28481.7	8031.33	2158.33	9330.67	2682	9782.33	4485
35	NPQECLLLEPGLNEI	137	151	SP_Q9BYF1_ACE2_Peptide_035	112	3947.67	4217.33	1873	9690	6667.33	5472.67	1169.33	888	1853.33	6679.33	1191.67	4211.67	2050	18856.7	5443	1731	7093.67	3153.67	8148.67	6326.67
36	CLLLEPGLNEIMANS	141	155	SP_Q9BYF1_ACE2_Peptide_036	115	1550.67	10193.7	1065	1345	1948.33	3311	757.333	550.667	792.333	2324.33	799.333	2448.67	1000.33	9264	5150	829.5	3345	1353.67	1588.33	1399.5
37	EPGLNEIMANSLDYN	145	159	SP_Q9BYF1_ACE2_Peptide_037	108.667	1828	2781.33	1498	2713	2787.67	2471.33	1151.67	858.333	4036	4461.67	1258.33	3431.67	2118.67	13552.7	5043.33	2188	5952.33	2978.67	2383.33	3662.67
38	NEIMANSLDYNERLW	149	163	SP_Q9BYF1_ACE2_Peptide_038	115.333	3825.67	5732.67	3676	14484	8197	3392	3926.67	1919.67	6175	17987	2899.67	8639.67	7673.67	23106.3	7025.33	4129.33	16576.3	5659.33	6170.33	14164.7
39	ANSLDYNERLWAWES	153	167	SP_Q9BYF1_ACE2_Peptide_039	112.667	5765	9110.67	6386.67	17787.3	13563.7	22551.7	6250	3272.33	6156.33	21581	4406.67	11110.7	7387	20879.3	8529.33	4712.33	22103.3	7708.33	7786.33	19658.3
40	DYNERLWAWESWRSE	157	171	SP_Q9BYF1_ACE2_Peptide_040	113	2716.33	5059.67	2762.67	3549	4126.33	3504	3825	1179	2372.33	6816.67	1628.33	3443	1810.33	8457.67	6073	2061.67	11433.3	3425.67	3071	3521.33
41	RLWAWESWRSEVGKQ	161	175	SP_Q9BYF1_ACE2_Peptide_041	290.333	7446	6620.33	7731.33	14305	13233	18750	6058.67	2485.67	3383.33	11661	6370.33	13441.7	9764.67	14125.7	6720.67	7393.33	19049.7	10692.7	9695.33	62806.7
42	WESWRSEVGKQLRPL	165	179	SP_Q9BYF1_ACE2_Peptide_042	204.333	7469.67	4357.67	5346.67	10271.3	9929	11807.7	8724.67	1929.33	2995.67	14498.3	5179.67	9414.33	6517.67	10187	5676.33	6759.33	11934.3	8253.67	7312.33	61967
43	RSEVGKQLRPLYEEY	169	183	SP_Q9BYF1_ACE2_Peptide_043	116	4241.67	3817	4364.67	9724.67	10321	28983.3	4776.67	1543.33	2307	6984.67	7781.67	6350.67	5851.33	11736	4193.67	3192.67	9831	3792	4953.33	17357.3
44	GKQLRPLYEEYVVLK	173	187	SP_Q9BYF1_ACE2_Peptide_044	248	7251	5298	5338.67	16511.3	11720.7	39302.7	8872.67	2351.67	2148.67	9415.33	4897.67	10782	12134.7	25611	6227.33	3993	14357.3	7804	10675	17039
45	RPLYEEYVVLKNEMA	177	191	SP_Q9BYF1_ACE2_Peptide_045	140.333	2544.33	3018.33	2141	2927.33	2819	4477	4719	970	919	4497	1767.5	4209.33	1952	12830	2923.33	2088	6386.33	2568	3254.5	3865.67
46	EEYVVLKNEMARANH	181	195	SP_Q9BYF1_ACE2_Peptide_046	125	7697.33	3022	4476.33	7589.33	5445	6989.33	4637.67	1468.33	1531.67	9400	3405.33	5540.67	8428.67	21485	3510	5208.67	5550	4948.67	4980	5932.67
47	VLKNEMARANHYEDY	185	199	SP_Q9BYF1_ACE2_Peptide_047	101	10084	7116.67	7114	16470	7749	14687.3	3201.33	2968.67	1641.67	10349.7	4429.33	8620.33	8099.67	12247.3	11571.3	7951.33	9706	3363.67	3875.67	10950
48	EMARANHYEDYGDYW	189	203	SP_Q9BYF1_ACE2_Peptide_048	100	7243.33	7839.67	5762	20394	9515.33	37432.3	7545.33	4191.67	5372.33	16992.3	5667	13696	15950.3	35613	8638	6430.33	27865	5941.5	9077	60589.3
49	ANHYEDYGDYWRGDY	193	207	SP_Q9BYF1_ACE2_Peptide_049	116.5	9404.33	12218	8392	34127	14068.3	45689.3	8930.67	6410.33	7664.33	31673.7	8363.67	21527.7	32565.7	42986	10796	7775.67	42750	19282	17731.3	63512
50	EDYGDYWRGDYEVNG	197	211	SP_Q9BYF1_ACE2_Peptide_050	102.333	3850.67	6906	4365.33	8220	8109.33	17514.7	3689.67	2199	4458.67	12957.7	3488.67	11794.7	11375.3	27635	8219.67	3597	18576	4005	7125	58439.3
51	DYWRGDYEVNGVDGY	201	215	SP_Q9BYF1_ACE2_Peptide_051	114	8080	7282	5625	14229.3	11975.3	23788	4947.33	2549.67	4253.33	15337.7	4071.33	14533.7	15520.7	27805.7	9988	4227.33	28978.7	5287.5	13372.7	62707
52	GDYEVNGVDGYDYSR	205	219	SP_Q9BYF1_ACE2_Peptide_052	110	59512.7	5460.33	2746	3930.67	6191.33	19548.3	2988	1643	4098.67	8281	1924	15795.3	14894	27772.7	6515.33	3296.67	12970.7	2708.5	5725	58906.3
53	VNGVDGYDYSRGQLI	209	223	SP_Q9BYF1_ACE2_Peptide_053	110.667	27974	4965.33	3683.33	7304	6484.33	18899.3	3128.67	1035	2353	7141.33	4316.67	21961	11074	15954.3	5042	2803.33	8801.67	3506.33	4385.33	8017.67
54	DGYDYSRGQLIEDVE	213	227	SP_Q9BYF1_ACE2_Peptide_054	128.333	26475.3	4293.33	2314.67	5724	6358	7885	1502	977.333	2471.33	6676.67	1377.67	16184.3	3996.33	21011.3	4767	1917.33	9000.67	2516.5	3159.33	4302.67
55	YSRGQLIEDVEHTFE	217	231	SP_Q9BYF1_ACE2_Peptide_055	152.667	4898	4872.33	3240.67	9078.67	13678	28979	3047	1584.67	1524	12092.5	3380	5491	3320.33	12110	5306.67	2906	7696.67	4197.33	3983.67	7751
56	QLIEDVEHTFEEIKP	221	235	SP_Q9BYF1_ACE2_Peptide_056	158.667	7925.67	4939.67	6595.67	11578.7	25267.3	50686	3215.67	2184	2115.33	7749.33	4014	6413	8507.67	10973.7	7571.33	4632	12148.7	3190	5970.67	8567.33
57	DVEHTFEEIKPLYEH	225	239	SP_Q9BYF1_ACE2_Peptide_057	123.667	6026	5102.67	5706.67	16808.3	11205.3	15285	3528.67	2263.33	3008	13551	3895.33	7107	9803.67	27903.3	8555.67	3984.33	18514.3	4052	7736	8500.33
58	TFEEIKPLYEHLHAY	229	243	SP_Q9BYF1_ACE2_Peptide_058	172.667	12269.3	7952.67	11300.7	37141.7	45472	59760.3	5983.67	3246.67	2613.67	29880.7	8578	12431	21752.3	18667	50202	13435.7	21810.3	7371.33	20577	23050.3
59	IKPLYEHLHAYVRAK	233	247	SP_Q9BYF1_ACE2_Peptide_059	358.667	4257	2951	3855.67	5943.33	5279.67	4459.5	3365.67	1959.33	1710.67	6562	4635.67	6345.33	9230	4814.33	2200.33	5953	6082	2853.67	4117	8271.33
60	YEHLHAYVRAKLMNA	237	251	SP_Q9BYF1_ACE2_Peptide_060	239.333	3323.67	7410.33	2738	2977	4694.33	1873	1415.67	1090.67	1161.33	4248.33	3022.67	3760.67	2659.67	3027.67	2273.67	5363	5874.33	2062.5	2298	6353.67
61	HAYVRAKLMNAYPSY	241	255	SP_Q9BYF1_ACE2_Peptide_061	368.333	5615.33	4321.33	5943.67	6434	5753.67	6781.67	4714.33	1940.67	2250	8777.33	6999.33	8100.33	5960	5849.33	2468	12026	8362.33	3215.33	4996	14893
62	RAKLMNAYPSYISPI	245	259	SP_Q9BYF1_ACE2_Peptide_062	158	3619.67	2468.67	3487.67	4277	3048	3717	3772.67	1307	1889.33	6655.67	4192.33	5320.67	5016.67	2951.67	1891.33	4843	4599.67	2249.67	3683.33	6765.33
63	MNAYPSYISPIGCLP	249	263	SP_Q9BYF1_ACE2_Peptide_063	137.333	8576.33	3792.33	8358	8185	6856	64722.7	2724	1880.67	1108.33	17200.3	4807.67	10494.3	5203.67	6343.33	2602	10817.7	7321.33	2055.5	4026.33	17348.3
64	PSYISPIGCLPAHLL	253	267	SP_Q9BYF1_ACE2_Peptide_064	302.333	30091.3	12847.7	33663.7	49421	35764.7	39642.7	18345.7	3916.67	4043	45911.3	8137.33	57721.7	46750	61796.3	7599.33	8439.67	25770.7	9376	12546.7	16961.3
65	SPIGCLPAHLLGDMW	257	271	SP_Q9BYF1_ACE2_Peptide_065	133.667	11313	6083.67	23157.7	24388.7	13329.7	41312.7	6781.67	2883.67	2832	34421.7	6454.33	16472.3	11785.3	14809.3	13858.7	11341	26308.3	8206	9031.67	61038.7
66	CLPAHLLGDMWGRFW	261	275	SP_Q9BYF1_ACE2_Peptide_066	155	14704.7	10076.3	10736.3	47990	18131.7	35435.3	10982	4990	4726.33	39574.7	8895.33	21668	17757	17640.3	12447	12533	32756	26429.7	15257.3	59384
67	HLLGDMWGRFWTNLY	265	279	SP_Q9BYF1_ACE2_Peptide_067	411.333	11782.7	9626	8978	30462.7	17050.3	22160.3	12112.3	4134	4327.33	18875.3	8033.33	17132.3	15994	20455.3	8284.33	10024	30380.3	22395	13160.3	63830.7
68	DMWGRFWTNLYSLTV	269	283	SP_Q9BYF1_ACE2_Peptide_068	175.333	6994.67	6787.67	4536.67	13189	10302	14079.3	5139.67	2409.33	2303.67	10545	3705	9815.67	7109	7678	5120.67	3948.33	15515	6872	9543	63247.7
69	RFWTNLYSLTVPFGQ	273	287	SP_Q9BYF1_ACE2_Peptide_069	330.667	6497.67	7096.33	4752.33	11530.7	11182.3	12983.7	5836.33	2674	2548.33	16492.3	4188	9145.33	7327.33	6875.67	4817.33	3952.33	14222.3	12626.7	12007	11907
70	NLYSLTVPFGQKPNI	277	291	SP_Q9BYF1_ACE2_Peptide_070	153	4165	1577.67	2474	8815.33	6539.67	3568.5	1914	1188.67	1896	9027.67	41663	4740	1952.33	3943.67	2817.67	4022.33	3009.33	3196.67	3650.33	4445.67
71	LTVPFGQKPNIDVTD	281	295	SP_Q9BYF1_ACE2_Peptide_071	113.5	1384.67	1451.67	1082	2093.33	1523.33	1547	888.333	673.667	705.333	2044.67	1642.67	2037	2843.67	3047.67	1563.33	904	2508	1813	1388.67	1288
72	FGQKPNIDVTDAMVD	285	299	SP_Q9BYF1_ACE2_Peptide_072	139	1210.67	1644	1097.33	2013	2774	2131.67	1131.33	623	1034	3455.33	2859.33	2335.67	1024	4892.5	3067	1410.67	3840	2109	1754	2137.33
73	PNIDVTDAMVDQAWD	289	303	SP_Q9BYF1_ACE2_Peptide_073	106	2470	4042.33	2757.67	5318.33	6684	4671	2495.67	1484.67	3026.33	6912.67	1517.33	4447.33	4033.33	19920	8627	3549.33	12832	2463.5	3456	54341.3
74	VTDAMVDQAWDAQRI	293	307	SP_Q9BYF1_ACE2_Peptide_074	100.5	1771.67	2483.33	1973	9499	4160	4664.67	1633.67	950.667	1155	5131	1088.67	3582.33	1967.33	12667.7	5255.67	1828.33	4538.33	3031.67	2497.33	56955.3
75	MVDQAWDAQRIFKEA	297	311	SP_Q9BYF1_ACE2_Peptide_075	112	3977.67	2384.67	2470.33	7410.33	7546.33	7616.33	1733.33	1350	1516.67	8441.33	2091.33	4843	3429.33	8196.67	6981.67	3051	7730.67	4166.67	2704	60393.7
76	AWDAQRIFKEAEKFF	301	315	SP_Q9BYF1_ACE2_Peptide_076	198.5	11327	9616.67	7744.67	61390.3	22267	34425.3	7254.67	3922.33	5773.33	37506	5882.67	12659.3	10487.7	28591	12254	7548.67	40120	14703.3	14850.3	64410
77	QRIFKEAEKFFVSVG	305	319	SP_Q9BYF1_ACE2_Peptide_077	294	7391.33	6116.67	6334	18158.7	16452.3	20720	4801.33	2690.33	3089.33	12250.7	3511.33	6345	5204.33	8683.33	8080.33	4362.33	9581.67	4001.5	3369	49433.7
78	KEAEKFFVSVGLPNM	309	323	SP_Q9BYF1_ACE2_Peptide_078	285.333	11020.3	6317.67	5449	13213	11940	17492.3	7646.67	2674.67	2513.67	9354.33	6556	7433.33	7834.33	7609.67	6760	6235	14442.7	10783.3	9015.33	14544.3
79	KFFVSVGLPNMTQGF	313	327	SP_Q9BYF1_ACE2_Peptide_079	367.667	9354	6353.67	4799	11520	12799.3	17265.7	6580.67	3798.33	2987.67	11827	6187.33	8876.67	9531.33	9446	4799	6209.33	13489	11348	9067	14153
80	SVGLPNMTQGFWENS	317	331	SP_Q9BYF1_ACE2_Peptide_080	225.667	2507	17268.7	1682.33	3943	2659.67	2141.5	1282	992.667	1420.33	3828	1918.67	3713	2121.67	12796.3	2428.33	2079	9869.33	2856	20087	62521.3
81	PNMTQGFWENSMLTD	321	335	SP_Q9BYF1_ACE2_Peptide_081	151	2308.67	3250	1660.33	3913.33	5579	3238.5	1045	798.333	1252.33	4814.33	1071	2793.33	1784.67	9076.33	4652	6987	5664.67	2763.33	2366	62719
82	QGFWENSMLTDPGNV	325	339	SP_Q9BYF1_ACE2_Peptide_082	142	2272.33	1914	1300	2929.33	2629	2238	1083.33	631.667	2145.33	2667.67	930.333	2237.33	1121.67	9512.33	2731.67	1442	4053.67	2043	1720.33	63388.3
83	ENSMLTDPGNVQKAV	329	343	SP_Q9BYF1_ACE2_Peptide_083	222.333	1788	1028	1092.33	1776	1964	2467.33	888.333	699.333	802	1725	837.667	2414	764	4647.33	1715	1348	2839	3546	1482	1350.5
84	LTDPGNVQKAVCHPT	333	347	SP_Q9BYF1_ACE2_Peptide_084	162	3878.33	1289.33	3471.33	1282	2358.5	1256.67	564	591.333	541	1327.33	3230	3517.33	890.333	2295.67	1620.33	5993	2037.67	1610.5	1119.33	7246.67
85	GNVQKAVCHPTAWDL	337	351	SP_Q9BYF1_ACE2_Peptide_085	110.5	8531	5292.67	10078.7	6183.33	6246.67	5838	1436.67	2256.33	1558	7514	7097.33	9049.67	15209.7	6097.5	2582.67	17267	5074	2569.33	1861.67	57453.7
86	KAVCHPTAWDLGKGD	341	355	SP_Q9BYF1_ACE2_Peptide_086	137	6369.67	1066.67	7411	2043.67	1953.33	2336.67	803	598	518	2449	5264.67	5892.33	1182.67	3711	1963	11676.7	2199.33	1839.33	1232	26671.7
87	HPTAWDLGKGDFRIL	345	359	SP_Q9BYF1_ACE2_Peptide_087	237.5	9003	5507	5509	17424.7	10263.3	12938.3	5293	2471.33	2833.33	24001.3	5514.33	19127.3	7915	59944.3	6614.33	7338.33	18223	8239.67	8857.67	64468.7
88	WDLGKGDFRILMCTK	349	363	SP_Q9BYF1_ACE2_Peptide_088	196.667	9638	2287.33	7864.33	7085.67	4730	8822	1953.67	1644	1047.67	5662.33	5236.67	7323	8209.33	4507.33	2580.67	13191	5077	3959.67	2849.67	62119
89	KGDFRILMCTKVTMD	353	367	SP_Q9BYF1_ACE2_Peptide_089	181.333	7934.67	1926.33	5765.33	4411	3602	4173.67	1199.33	1326.67	1189	3787.67	5632	6110.67	1815.67	3809.33	2683.67	7848	4696.33	3098	2631.33	10816.3
90	RILMCTKVTMDDFLT	357	371	SP_Q9BYF1_ACE2_Peptide_090	226.667	9563.67	2393.67	5018.33	10408	7430.67	10309.3	1727.67	2835.67	1561.67	5995.33	4487.67	25147.3	3932.67	35469.3	3329.67	6641.33	6770	3391.33	3621.67	17473.7
91	CTKVTMDDFLTAHHE	361	375	SP_Q9BYF1_ACE2_Peptide_091	199	8401.67	1743	5970.67	13216.7	3979.67	4637	1163	1745	861.5	5080	4559.67	5866.33	2386.33	5917.67	4303.33	9989	5018.33	1888.5	2217.33	11737
92	TMDDFLTAHHEMGHI	365	379	SP_Q9BYF1_ACE2_Peptide_092	180.667	7218.67	2014.67	3439.67	8292.67	2643.33	4155.67	1454.67	1367.33	1235.33	3801.67	3289	4190.67	4041	8784.67	4961.33	4314.33	7094	3679	3660	5509.33
93	FLTAHHEMGHIQYDM	369	383	SP_Q9BYF1_ACE2_Peptide_093	391	13016.7	6260	12175.7	17425.3	8052.33	14983.7	3427.67	3175.67	2472.33	12315	5209.33	8562	12831	17384	6672.67	7362.67	16166	4365	3847	8995.67
94	HHEMGHIQYDMAYAA	373	387	SP_Q9BYF1_ACE2_Peptide_094	238	5434.67	3042.67	3272.67	6685	5731.67	5251.67	4324.33	2218.67	2641.67	7242.33	6035	6064.33	20149.7	11288.3	5812	4155	9146	3724.67	3132	4422.5
95	GHIQYDMAYAAQPFL	377	391	SP_Q9BYF1_ACE2_Peptide_095	188	5333.67	8341	4609.67	11459	9934.67	12915.3	6259.67	2557	2396	45692.7	5041.67	14796.3	11727.7	56880	8608	6208.67	17321.3	6246.33	9835.33	11989
96	YDMAYAAQPFLLRNG	381	395	SP_Q9BYF1_ACE2_Peptide_096	142.333	3605	3296.67	3557	5601	13382	5948	2477	1269.5	1105.67	16764.3	4242.33	5638.33	9114.33	4158	4326.67	3639.67	9493.33	2936	3634	6373.33
97	YAAQPFLLRNGANEG	385	399	SP_Q9BYF1_ACE2_Peptide_097	107	3139.67	2804.33	1677.33	2329.33	12879.7	3784	915.667	807.667	792.667	5714	1385.67	3623.33	8585.67	3128	2557	2001.67	6760.67	1295.5	1927.67	2881.67
98	PFLLRNGANEGFHEA	389	403	SP_Q9BYF1_ACE2_Peptide_098	128.667	4389.33	4580.67	3176.33	7275	14171.7	8332	2575.33	1315	1821.67	9888.33	3729.33	6401	6353.67	7107	6334.33	3329.33	15120	5699	4003	7112
99	RNGANEGFHEAVGEI	393	407	SP_Q9BYF1_ACE2_Peptide_099	130.667	3298.33	3821	2480	4366	8388	3989.67	1432	997.667	1043.67	4593	1371.67	3505.33	1903.33	2375	2614.67	2124	4478.67	3430.33	2704	5617.33
100	NEGFHEAVGEIMSLS	397	411	SP_Q9BYF1_ACE2_Peptide_100	118.667	3349.33	2515	2048	3042.33	3053.33	3482.67	1445.67	1035	902.667	3514	1352.33	3930.33	4369.67	4906	2857.33	2016	3936	3292	4144.67	6613
101	HEAVGEIMSLSAATP	401	415	SP_Q9BYF1_ACE2_Peptide_101	170	1887.33	1925.33	1332.33	2346	3496.33	1555	900	677	808.333	3754	813.667	3402	1185	2396.67	1893.67	1511	3367.33	2395.33	2342.67	2592.33
102	GEIMSLSAATPKHLK	405	419	SP_Q9BYF1_ACE2_Peptide_102	154	10554.7	1259.67	6012.67	2546	7612	2638	919.333	790	639	1852.33	4111.67	7108.67	1369.67	8030.33	1698.67	11324.3	2582.33	1241.5	2591	7543
103	SLSAATPKHLKSIGL	409	423	SP_Q9BYF1_ACE2_Peptide_103	231.333	48667.3	1710.33	6772.67	2141.67	8238.67	1882	1374.33	917.333	855	2590.33	4935	11714	7188	3676	2135	15056.7	3460	1515	2043.33	10913.7
104	ATPKHLKSIGLLSPD	413	427	SP_Q9BYF1_ACE2_Peptide_104	158	17319.3	1478	3385.67	2236	2265	1120.5	805.333	844	736.333	1699	1970.67	2394	1287.67	3288.67	1837.33	2289.33	2302.67	1107	1662.33	3254
105	HLKSIGLLSPDFQED	417	431	SP_Q9BYF1_ACE2_Peptide_105	152	1808.33	2675	987.667	8397.67	1518.67	3202.5	968	948.333	661	3432.33	971.667	2254	1782.67	5418	2412	1848.33	2980	1723.33	1872	1231.5
106	IGLLSPDFQEDNETE	421	435	SP_Q9BYF1_ACE2_Peptide_106	173.333	1592	1178.33	1002	5589	901.5	5152.67	1535.33	1046	1274.33	3245.33	1529.33	3876.67	1358.5	4167.5	5019	2099.33	4759.67	2983	3481.33	2414
107	SPDFQEDNETEINFL	425	439	SP_Q9BYF1_ACE2_Peptide_107	158.667	2310.67	8755.33	4030.67	6423	6043.33	8906	1504.33	853.667	795.667	2874.33	2120.33	3834	1519.67	7228	5432	2139.67	7329.67	3725.67	4028.67	4877
108	QEDNETEINFLLKQA	429	443	SP_Q9BYF1_ACE2_Peptide_108	146	2110.67	3548	2017.33	3026.33	2724.67	3219.67	1809.67	955.667	1382.67	3343.33	1544	4483.67	2289	5888	4640.33	2735	6771.67	3492.33	4142.33	5807.67
109	ETEINFLLKQALTIV	433	447	SP_Q9BYF1_ACE2_Peptide_109	241	2000.33	3162	2499	3111.33	3057.33	2796.67	1589	976.333	982	3115.33	1494	4139	1470.5	4471.67	4047	2248.67	5127.33	3475.33	3067	3965.33
110	NFLLKQALTIVGTLP	437	451	SP_Q9BYF1_ACE2_Peptide_110	460.333	6499.67	6570.67	4468	8660.33	6686	10960.3	3596.67	2583.33	2199.33	9771.33	5312.33	7858	6323	5761	3560.67	4483	10837.3	8831	6314.33	9877.33
111	KQALTIVGTLPFTYM	441	455	SP_Q9BYF1_ACE2_Peptide_111	373.667	6844	4687	3343.33	14489.7	9323.33	11151	3483	2996	2456.67	9839.67	4613.33	5781.67	7490.67	5268	7115.33	3958	10941.3	10721.3	8906	10186.3
112	TIVGTLPFTYMLEKW	445	459	SP_Q9BYF1_ACE2_Peptide_112	122.333	3717.67	2040	3704.67	3091	1830.33	2717.33	1210.67	895.667	748.333	3259.67	2246.33	3541	1628.67	2522.67	1883	3021	3660.67	2861.33	3142.33	6252
113	TLPFTYMLEKWRWMV	449	463	SP_Q9BYF1_ACE2_Peptide_113	439.333	9914.33	8450	6803.67	17956.3	16707.7	16102.7	7004.67	3292	3728.67	13281.7	7167.33	14692.7	13055.7	11160	9523.67	8432	21405.3	17452.3	18288	47651.3
114	TYMLEKWRWMVFKGE	453	467	SP_Q9BYF1_ACE2_Peptide_114	214.333	9822.33	5449	6996.67	15900.3	16015	18370.7	4224	2610.33	2481	16067.3	5672	11752	8085.33	9940	8152.67	7994.67	19376.3	10151.7	16915	39556.3
115	EKWRWMVFKGEIPKD	457	471	SP_Q9BYF1_ACE2_Peptide_115	206	7494.33	2658.33	5558.33	18301.3	6657.33	6266	2256.67	1624	1776.33	6991.33	4669.33	6617.67	2906	8297.33	5803	7946.33	11414.3	5665.33	3445	24120.7
116	WMVFKGEIPKDQWMK	461	475	SP_Q9BYF1_ACE2_Peptide_116	249.333	6537.33	1864.33	2896.33	7978	5181	4115	1488	1500.67	1149.33	8843	2747	5625	3299.33	18525	2928.67	7239.33	5449	6298.33	1688.33	60548
117	KGEIPKDQWMKKWWE	465	479	SP_Q9BYF1_ACE2_Peptide_117	251.333	12039.7	15868	11197	39247.7	16122.3	23625	9774.67	6053.33	5010.33	29188.7	9319.67	16006	10845	19682.7	9178.67	9768.33	24680	14101.3	7658	61501.7
118	PKDQWMKKWWEMKRE	469	483	SP_Q9BYF1_ACE2_Peptide_118	200	6036.33	2840.33	5694	7892.33	3196	2551	1646.67	1422	1868.67	7563.67	4533	6057.33	3264.67	5780.67	4282.67	5252	9988.33	5458.33	2317.33	13697.7
119	WMKKWWEMKREIVGV	473	487	SP_Q9BYF1_ACE2_Peptide_119	190.333	2882.33	2403.67	3897.33	12597.3	9669	15695.3	1850	836.667	1135.33	4468.33	2711.67	3853.67	2844.33	4572	3101.33	2781.33	7771.67	3193	4123.33	9975.33
120	WWEMKREIVGVVEPV	477	491	SP_Q9BYF1_ACE2_Peptide_120	156.333	3310.33	4893.33	3459	22763.3	10639.7	46592	6589.5	2867	4047	12265.3	5544.33	12004	9603.33	15124.7	12700	4409.67	27484	9975.33	8578.67	30708.3
121	KREIVGVVEPVPHDE	481	495	SP_Q9BYF1_ACE2_Peptide_121	141.333	1775.33	2595	1760.33	3568.33	3053.33	2651.33	1493.33	923.667	1364.33	3801.67	1839	3984	6539	11481	6706	1857.67	8715.33	3820.67	2690.33	3053
122	VGVVEPVPHDETYCD	485	499	SP_Q9BYF1_ACE2_Peptide_122	195.667	4161	3061	3922.33	11457.3	11211	5823	1590.67	989	3018.33	7964.67	2008	5015.33	58703.7	23827.3	7832.33	2610.33	9021	3186.67	6434.33	10029
123	EPVPHDETYCDPASL	489	503	SP_Q9BYF1_ACE2_Peptide_123	106.5	4643	3731	3981	9596.67	4433.67	21058.7	1685.33	1127.67	2700.67	10006.7	1872.33	7801.33	7222.67	20135.3	8391.33	2395	13115.7	2960.5	5399.67	3776.67
124	HDETYCDPASLFHVS	493	507	SP_Q9BYF1_ACE2_Peptide_124	130.333	8507.33	3029	6439	9630.33	4367	29020.3	2262.67	1970.67	1764.67	8824.33	5205.67	9090	4274.33	7631.33	5891	7920	12348.7	4300	4290.67	18172.7
125	YCDPASLFHVSNDYS	497	511	SP_Q9BYF1_ACE2_Peptide_125	131	11309.7	8280	5941	24151	6603.33	43693.3	3604.67	2266.67	1950.33	13326.7	2976.33	9650.67	10568	13530.3	6134.67	4685.33	20405.3	6581	6935.67	38980
126	ASLFHVSNDYSFIRY	501	515	SP_Q9BYF1_ACE2_Peptide_126	228	5730.67	4352.33	4297.67	7974.67	6627.33	9011.67	3552.33	2233.67	2181.67	6712.67	2747.33	6954.33	5227.67	5559	4363.67	4535.33	11286	7579	6756.33	11556.7
127	HVSNDYSFIRYYTRT	505	519	SP_Q9BYF1_ACE2_Peptide_127	1379.33	7780.33	5731.33	6366.67	8094	5789	8823.67	5191.67	2684.33	2895.33	14773.7	7672.67	8640.67	8235	7190.33	2152.67	6696	10530.7	7765	7318	11821
128	DYSFIRYYTRTLYQF	509	523	SP_Q9BYF1_ACE2_Peptide_128	1164.67	6861.33	6434.67	4779.67	9212	5583.33	8351.67	5730	2870.33	2526.67	11805.3	6420	8540.33	8538.67	7641.33	2368	5212	10757	4602.5	6931.67	10254.7
129	IRYYTRTLYQFQFQE	513	527	SP_Q9BYF1_ACE2_Peptide_129	155.667	2982	2905.67	2522	3195	2799	5144.67	1599.67	976	1059.67	3170.67	1457.67	4192.33	1979.67	3213.67	2556	2198	4356.67	3517.33	2772	4168.33
130	TRTLYQFQFQEALCQ	517	531	SP_Q9BYF1_ACE2_Peptide_130	152.667	3668.5	3022.33	3771.5	3051.67	2910.67	3912	1560	987	921	2877	1444.67	3533	1790.67	3137.67	2730.67	2191.67	4096	3282	2505.33	4439
131	YQFQFQEALCQAAKH	521	535	SP_Q9BYF1_ACE2_Peptide_131	165.333	6122	2421	8364.33	8407.67	4367	4400.33	2364	1880.67	2064	4737	7560.67	9034.67	10735.3	25785.7	3526	12137.7	7692	3129.67	3213.33	16760
132	FQEALCQAAKHEGPL	525	539	SP_Q9BYF1_ACE2_Peptide_132	141	5643	1602.33	5163.33	5694	6769	3371.33	2314	800	760.333	15345	4579.33	11815	6205	10776.3	3829.33	7576	4532.67	3008	1636.33	13647.3
133	LCQAAKHEGPLHKCD	529	543	SP_Q9BYF1_ACE2_Peptide_133	217.333	9527.67	1174.67	12739.3	2723.67	1863.67	1700.33	817.333	575.667	563	1911.67	8802.67	9277.33	1133	3590.67	3355.33	21585.3	2433.33	1892.33	1473	22168
134	AKHEGPLHKCDISNS	533	547	SP_Q9BYF1_ACE2_Peptide_134	186	9384.33	12522.3	9118.33	2121.67	1420	1273	1023	583	596.333	1825	7542.67	8213.33	854.333	4523.67	1643	17597	2353.67	2068.33	1718	20139
135	GPLHKCDISNSTEAG	537	551	SP_Q9BYF1_ACE2_Peptide_135	127.667	3366.67	1544.33	1726.67	2345.67	2228	1954	843.333	656.333	1079.67	2187	1348	3491.67	841.667	5151.33	3609.67	2056.33	3074.67	2442.67	1437	2504.67
136	KCDISNSTEAGQKLF	541	555	SP_Q9BYF1_ACE2_Peptide_136	148.333	5976.33	2805.33	4625.33	8263.67	6593.33	5257.67	2390.33	929	669	2463.67	2237.33	3858	1594.33	14057.7	3507.67	6238.33	4421.33	3190.33	2724.33	9527
137	SNSTEAGQKLFNMLR	545	559	SP_Q9BYF1_ACE2_Peptide_137	133.333	5761	3646	3742.33	2360	1778.67	2175.67	649.333	799.333	1060.33	2748.5	3341.67	4414.33	5350	2614.67	1277	6824.67	3648	1909	1296.33	5798.67
138	EAGQKLFNMLRLGKS	549	563	SP_Q9BYF1_ACE2_Peptide_138	209.333	4647.67	1018	3048	2547	2382.67	2511.33	653	863.333	717	1758	3272.33	5531.33	1306.33	5818.67	975.667	7339	2564.67	1976.33	1344.33	16960.3
139	KLFNMLRLGKSEPWT	553	567	SP_Q9BYF1_ACE2_Peptide_139	197.333	8652	3982.67	4700.33	5818	11366.3	5810	3353.67	2031	4091.67	6165.67	13336.7	11887	4407.67	5357	2486.67	7640.33	5244.33	4063	4806.67	62488
140	MLRLGKSEPWTLALE	557	571	SP_Q9BYF1_ACE2_Peptide_140	137	5698.33	6191	1732.33	11542.3	24476.3	11124.3	2876.67	1237.67	2051.33	4711.33	3629	4946	3066.67	23751	5424	2279.67	5950.67	3151	5511	63938.3
141	GKSEPWTLALENVVG	561	575	SP_Q9BYF1_ACE2_Peptide_141	104	3756	2783.33	1970	6662	10680.7	12018.7	1941.67	1090.33	2245.33	20472.3	5103	4464	3281	12332.3	7513.33	2245.33	7538.33	3576.67	8209	59287.3
142	PWTLALENVVGAKNM	565	579	SP_Q9BYF1_ACE2_Peptide_142	161	1596.33	3245.33	2368.5	11426.7	3904.67	3412.33	1394	910.333	1291.33	2371	19052.7	3628.67	1826.33	5813	14447	2061.33	5161.67	3414	8267	51262.3
143	ALENVVGAKNMNVRP	569	583	SP_Q9BYF1_ACE2_Peptide_143	118.667	1595.67	1821.67	1777	1967.33	2323.33	1903.67	874.667	521	583.667	2338.67	4357	2621	909.667	2315.67	1993	4213	3160	1109.5	1258.33	3081.33
144	VVGAKNMNVRPLLNY	573	587	SP_Q9BYF1_ACE2_Peptide_144	249	6234	3973.67	54356.7	5924	5120	3592.67	2841.33	1786.67	1937	5715.33	6161.33	7315	4421.67	4745.67	3295	9572.67	9490.67	3610	4127	12427.3
145	KNMNVRPLLNYFEPL	577	591	SP_Q9BYF1_ACE2_Peptide_145	195.333	4168	4349	43755.7	56938.7	13067.7	6220.67	5339.67	1502.33	8254	7555.67	2903.33	23272.3	6753	62375	3187	2676.67	7497.67	4078.33	6434.33	17499.3
146	VRPLLNYFEPLFTWL	581	595	SP_Q9BYF1_ACE2_Peptide_146	110.667	3185.67	3744.33	33098	56350.3	8487	4955.33	2713.67	1060.67	6204	5406.67	2366	9620.67	3753.33	8007.5	2934.67	2685.67	7178.67	4183	4161.67	8504.33
147	LNYFEPLFTWLKDQN	585	599	SP_Q9BYF1_ACE2_Peptide_147	117.667	3590	2188	3665	2916	2437.67	3226.33	1289.33	1093.33	878.667	3469.67	1943.67	4051	1840.33	5209	2689.67	2485.33	5424	2808.5	3207	6185.33
148	EPLFTWLKDQNKNSF	589	603	SP_Q9BYF1_ACE2_Peptide_148	163.667	5511	4188.67	4431.67	22392.7	10249.7	19705.3	3638.67	2115	2689.33	16241.3	3079.67	10633	6726.33	8384.33	7468.67	6486.33	14030.7	5740.5	5104.33	8856.33
149	TWLKDQNKNSFVGWS	593	607	SP_Q9BYF1_ACE2_Peptide_149	172.333	5611	11393.3	4692	16473.3	9194.33	13930.5	4100.33	1816.33	1995	7126	3307.33	8816	8436	15068.3	5942.67	5549	9757	3985	5846.33	60197.7
150	DQNKNSFVGWSTDWS	597	611	SP_Q9BYF1_ACE2_Peptide_150	190.667	6183	11832.7	5004	12122.3	8454.33	18380.3	4569.33	2259	3077.67	9834.67	3057.33	9844	9061.67	18502.7	7852.67	5295.67	15633	4570	7581.67	61198
151	NSFVGWSTDWSPYAD	601	615	SP_Q9BYF1_ACE2_Peptide_151	145.667	7929	8965	7379.33	19772.7	16994.3	27353	6181.67	3893.33	6297.33	28155.3	4730.33	14345	23826	24943.3	11328.7	5886.67	28174.7	6702.5	12332.7	63401.3
152	GWSTDWSPYADQSIK	605	619	SP_Q9BYF1_ACE2_Peptide_152	174.667	6377.67	3650.33	3638	17678.3	7321.67	23417.3	3539.33	2389.67	2171	13424.3	2478	8782	6573.67	17592.3	4282.33	4361.67	14485.7	3164	7002	57474
153	DWSPYADQSIKVRIS	609	623	SP_Q9BYF1_ACE2_Peptide_153	191	4982.33	4349.33	2769.67	4286	4613	6290	3563.67	1712.67	1717.67	3772	1272.67	4326.33	2772.67	7620.33	4288	2537.67	5629	2535	3303	6781.67
154	YADQSIKVRISLKSA	613	627	SP_Q9BYF1_ACE2_Peptide_154	432.667	4468.33	6286.33	3895	6026.67	7575	6966.67	3575	2560.33	2422.67	9611.33	6035	7407	6500	6611.33	2749.67	5041	8796.33	5765.67	5535.33	12470.7
155	SIKVRISLKSALGDK	617	631	SP_Q9BYF1_ACE2_Peptide_155	322.667	4486.67	4330.67	2950	7024	5710.67	4394	2841.67	1800	2522.33	7343	4376	4642	8023.33	4628.33	1927.67	3779.33	5498	4287	3170	12319.3
156	RISLKSALGDKAYEW	621	635	SP_Q9BYF1_ACE2_Peptide_156	163.333	7025.33	8270.67	6672	36340	22814.7	24158	7014.33	3857.67	3921	18681.3	5503.67	12180.3	59178.7	14003.7	7933.33	5362	17836.3	6279	7507.33	24770.3
157	KSALGDKAYEWNDNE	625	639	SP_Q9BYF1_ACE2_Peptide_157	148	3534	3428.33	1852.67	6530	2619.33	17207	1546	853.667	1726.33	5048.33	2789.33	3557.67	4523.33	13654.3	5393.33	1937	6570.67	2138.5	2256	12218
158	GDKAYEWNDNEMYLF	629	643	SP_Q9BYF1_ACE2_Peptide_158	127.333	3419	3900	2767.67	6049.33	7048.67	18608.3	4904.33	1822	2027	8287.67	3091.67	6925.67	7257.67	46727.7	9569	4424	16687.3	3765	3684	6411.67
159	YEWNDNEMYLFRSSV	633	647	SP_Q9BYF1_ACE2_Peptide_159	234.667	5963	6553.33	4582	11914	10710.3	15922.7	4672	2272.33	2721.33	12684.7	4498.67	9775	8164.67	13771.3	6859.67	3980	10536	4132.67	3922.67	10020.3
160	DNEMYLFRSSVAYAM	637	651	SP_Q9BYF1_ACE2_Peptide_160	809.333	7602.33	5958	5568	8022.33	4959.33	8821	4281	2206.33	2477	16265	8652.33	7518	6162.67	7378.67	2071.33	6357.67	9785.33	15115	6987.33	14496
161	YLFRSSVAYAMRQYF	641	655	SP_Q9BYF1_ACE2_Peptide_161	1363.33	7415.67	5533.33	6367.33	8652.33	6081.33	9840.33	4729	2430	2823.33	10038.7	7706	9151.33	6864	6737.67	2229.67	6896	10545.3	16812.7	7032.67	16119.3
162	SSVAYAMRQYFLKVK	645	659	SP_Q9BYF1_ACE2_Peptide_162	849.333	6913.33	3144	6694	5038.33	4591.67	3920	2952.67	1787.33	2093.33	9811	7095	7974	7259.33	4005.67	1818.67	10316.3	4800	3437.67	4336.33	13524
163	YAMRQYFLKVKNQMI	649	663	SP_Q9BYF1_ACE2_Peptide_163	631	8504	5642.33	7325.33	8443.67	6741	8742	4067.67	2481.33	2709.33	11317	8192.67	9309.33	7303.33	7352.33	3218	8935	10898.7	5993.67	6581.67	19978.7
164	QYFLKVKNQMILFGE	653	667	SP_Q9BYF1_ACE2_Peptide_164	221	5785.33	4497.33	4904.33	7999.67	7635.67	10115.7	3593.67	1705.33	2620.33	8317.33	4541.67	7679	5362.33	8208	4720.67	5492.33	10140.7	5020.67	5108.33	7218
165	KVKNQMILFGEEDVR	657	671	SP_Q9BYF1_ACE2_Peptide_165	115.667	2852.5	3230	2347	6238.67	5079.33	5954.67	1731.67	1034	5295.67	5011.67	1832	4220.33	2182	12051.7	6899	2299.33	7696	2339	2958.67	3983.67
166	QMILFGEEDVRVANL	661	675	SP_Q9BYF1_ACE2_Peptide_166	111	1685.33	2858.33	2792.67	3478	7507.5	2182.5	1337.67	811	878.667	2774.33	1787.67	3998.67	1722	3086.33	2145	3181.67	4240.33	2572	2405	5182
167	FGEEDVRVANLKPRI	665	679	SP_Q9BYF1_ACE2_Peptide_167	122.333	2202.33	2562.67	2717.67	5963.67	6924.33	4509	1497	1035	2269	6648.67	1830	4846	2077	8761	8120	2606	4603.67	3287	5434.33	13741.3
168	DVRVANLKPRISFNF	669	683	SP_Q9BYF1_ACE2_Peptide_168	248	2826.67	4730.67	3556.67	5526.33	5549.33	5738.33	3276	1522	1757	5690.67	2390	5094	2375.5	5068	3177.67	3289	7921.67	4980	6825.67	6671.33
169	ANLKPRISFNFFVTA	673	687	SP_Q9BYF1_ACE2_Peptide_169	125.667	3121.67	3842	2228	3098	3794.33	5738	2312.67	1128	1399.67	4632	1685.33	4328.67	2613	4670.33	4253.67	2776.33	6762.67	4567	4774.33	6315.67
170	PRISFNFFVTAPKNV	677	691	SP_Q9BYF1_ACE2_Peptide_170	119	3616.67	3395.33	2356	4457.33	4943.33	5625	3457.67	965.333	1654	3917	1994.67	5320	3349.67	4685.33	4076.33	3317.67	5428	4227.67	4120.33	12030
171	FNFFVTAPKNVSDII	681	695	SP_Q9BYF1_ACE2_Peptide_171	121	4110.33	4994.67	2632.33	5310	7034.67	8268.33	5073.33	1511.67	1731.67	10055	2165.33	7170	7844.67	6469.67	5249.67	4236.33	9805	5746.33	5483	20865.3
172	VTAPKNVSDIIPRTE	685	699	SP_Q9BYF1_ACE2_Peptide_172	129	1620.33	2285.67	1153.67	1516	2003.67	1115.67	2053.33	577	667	1859.33	1084.67	2317.33	1104	2601.67	2558.67	1362.67	2696	2006	1590	3234.33
173	KNVSDIIPRTEVEKA	689	703	SP_Q9BYF1_ACE2_Peptide_173	149	1996	1504	1593.67	2991.67	2419.67	1879.67	1129.33	804	1185.33	2147.33	1075.33	2699	1158.5	5010.67	1907.33	1748.33	2977	2426.33	1636.33	2884.67
174	DIIPRTEVEKAIRMS	693	707	SP_Q9BYF1_ACE2_Peptide_174	210.333	4542.67	4813.67	2851.33	8639	5506.33	1961	2536.33	1772	1654.67	4303.33	3797.33	5336	5467	6224	5346	4538	6071.33	4717	3386.33	7448.67
175	RTEVEKAIRMSRSRI	697	711	SP_Q9BYF1_ACE2_Peptide_175	506.667	8588.67	5285	7448.33	8890.33	11824.7	4865.33	3890	1791	1699.33	5655.33	7380.67	8210.33	4510.33	4753.33	4256	14179.7	5608	3214	3644.33	17633.7
176	EKAIRMSRSRINDAF	701	715	SP_Q9BYF1_ACE2_Peptide_176	205	3496.67	4199.33	3349.67	4680.67	7664	4328.33	3044.33	1115.33	64861	7034.33	2919.5	4008.33	11112.3	5872	1763	3905.33	5162	3167	4242	6316.33
177	RMSRSRINDAFRLND	705	719	SP_Q9BYF1_ACE2_Peptide_177	236	1774.33	2529.5	1900.67	3953	2620.33	25115.3	2773	1156	56459.7	5198	2452.67	3668	3607	5607.33	1757.67	2540.33	5787	2058	6986.33	4124
178	SRINDAFRLNDNSLE	709	723	SP_Q9BYF1_ACE2_Peptide_178	145.333	1318.67	1853.33	1286.67	2138	2400	2565.67	1114.33	688	15766	2467.33	1127	2864.33	1137.5	5579.67	2591	1514	3226.67	2260.33	1562.33	2184.67
179	DAFRLNDNSLEFLGI	713	727	SP_Q9BYF1_ACE2_Peptide_179	106.667	7727	8438.67	8129	28918	12357	14049	4691.67	979	60245.3	3733.33	1508.67	3725.67	2914.67	14010.7	8530	4050	17386	5144.5	7723	9977.67
180	LNDNSLEFLGIQPTL	717	731	SP_Q9BYF1_ACE2_Peptide_180	116.333	2536	3560.67	2636.33	11230.3	9750.33	13486.3	2756.67	1210.67	10938	14623.3	2090	7010.67	6307	14913.7	5607.67	2207	17365	4144.67	3869.33	13284
181	SLEFLGIQPTLGPPN	721	735	SP_Q9BYF1_ACE2_Peptide_181	104.333	2041.33	2248.67	1531.67	11240.7	6379.33	7269	2449	807	3433	7657	5823	2985.67	1773.33	4180.33	4360.67	3305.33	9042.33	3347.33	2215.67	6955
182	LGIQPTLGPPNQPPV	725	739	SP_Q9BYF1_ACE2_Peptide_182	115.333	1433.67	2431.33	1324.67	2277.67	2167.67	2070	1396.67	815.333	950.667	2815.33	942.667	2986.33	1085.67	2778.67	2057	1479.67	3369.67	2424.33	1819	2405
183	PTLGPPNQPPVSIWL	729	743	SP_Q9BYF1_ACE2_Peptide_183	471.667	9291.67	7994	6426	27381	20932	18413	9231	6275	29898.7	20812	6482	12535.3	14877.3	14224.3	7815.33	5644.67	22127.7	13604.3	13703.3	53049.3
184	PPNQPPVSIWLIVFG	733	747	SP_Q9BYF1_ACE2_Peptide_184	175	4116.67	5086	5530	18442	8559.67	6971.33	2522.33	1496	1616.33	4853.67	2878.33	8172.33	6266	5373.67	3796.67	3352.33	7093	5336.67	5774.67	34115
185	PPVSIWLIVFGVVMG	737	751	SP_Q9BYF1_ACE2_Peptide_185	191.333	3838.67	4912.33	11587.3	20920	9871	12386.3	1690.33	897.667	1113	4432.67	2165.67	6841.67	3684	5171.67	3339	2361.67	6324.67	3374	4985.33	6233.33
186	IWLIVFGVVMGVIVV	741	755	SP_Q9BYF1_ACE2_Peptide_186	127.333	3767.33	5493.33	7242	11194	7379.33	4125.67	1710.33	963	1103	3068.33	1538	5874	2736.67	4727	4194.33	2214.67	4860.67	3563.33	2909.67	4195
187	VFGVVMGVIVVGIVI	745	759	SP_Q9BYF1_ACE2_Peptide_187	114.333	4295.33	5765	7630.33	10085	7019	5195	2136.33	997.333	1304.67	5664.33	1704.5	6887	3220	5620.33	5147	2824	5209.33	3464.33	4093.67	4673
188	VMGVIVVGIVILIFT	749	763	SP_Q9BYF1_ACE2_Peptide_188	129.667	1696.5	3197	1889.33	2332	3183	2866	1653.33	915.333	1045.67	2954.33	1326	3505.33	1729	4221.67	3663.33	1977.33	4817	3315	4224.67	4456.33
189	IVVGIVILIFTGIRD	753	767	SP_Q9BYF1_ACE2_Peptide_189	118	1475	2701	1112.5	2319.33	2688	2802	1674.67	832.667	924	2167.33	1098	3824.67	1084	3694.33	3031.33	1900.33	5068	2321	2479.67	2883
190	IVILIFTGIRDRKKK	757	771	SP_Q9BYF1_ACE2_Peptide_190	337.667	4406.33	3301	5096	4657.33	4505.33	3320.67	2458.67	1274	1322	2653.67	5894	6884	2219.33	4410.33	791.333	14291	2791.33	1955	1909.33	13787.7
191	IFTGIRDRKKKNKAR	761	775	SP_Q9BYF1_ACE2_Peptide_191	254	7052.67	1745.33	13723	1763	1356	1869	4822	1012.5	1129.33	1913	9256.33	10539.7	857.333	3470.33	820.667	34678	2408.33	1462.67	1455.33	29173.7
192	IRDRKKKNKARSGEN	765	779	SP_Q9BYF1_ACE2_Peptide_192	224	3122	2346.33	3427.33	1740.33	1765.33	1390	1137	672.333	1101.33	2093.5	3795.33	5736.67	1070.67	2999.67	1669	6439.33	3440	2689	2036	12997.7
193	KKKNKARSGENPYAS	769	783	SP_Q9BYF1_ACE2_Peptide_193	195	3311.67	2024.33	3370.67	1142.33	1368	1123	2189.67	558.333	663.333	1359	3078.67	3792.33	910.667	2272.67	1340	11474.7	2604	2237.67	1094.67	6084.67
194	KARSGENPYASIDIS	773	787	SP_Q9BYF1_ACE2_Peptide_194	153	2613.33	2735.33	1563.33	3502.33	5914.67	3160	1737.33	704	1316	2327	1108	3011.33	1099.67	6768	2717.33	2022.67	4165.67	3275.67	2458	7647
195	GENPYASIDISKGEN	777	791	SP_Q9BYF1_ACE2_Peptide_195	153.667	2647	2398.33	2025.33	3358	4785.33	6877	1588.33	878.333	2428	2729.67	953	3622.33	1372.33	12538.3	5079	1955.33	5361.33	3053	2441	2601.33
196	YASIDISKGENNPGF	781	795	SP_Q9BYF1_ACE2_Peptide_196	222.333	12662.3	4662.67	4106.33	16721	9383.33	17244.3	2896	1380	2452.33	10483.7	1827	4478.67	4614.67	14785.7	7360	3807.33	9890.67	3537.67	2939.67	5804
197	DISKGENNPGFQNTD	785	799	SP_Q9BYF1_ACE2_Peptide_197	178.333	2143.33	2287.67	1455.33	1995.33	2632.33	2484.5	1202	737.333	1089.67	3055.33	1007.67	3096	1270	7912.33	4024	1629	4134.67	2380.67	2230	2909
198	GENNPGFQNTDDVQT	789	803	SP_Q9BYF1_ACE2_Peptide_198	111	2230	2676	1503	1857.33	2418	2437	1307.33	799.333	1039.67	2690.67	1012	3079.33	1287.33	31077	3145	1434.67	3859.67	19695.7	1978.33	2581.33
199	NNPGFQNTDDVQTSF	793	807	SP_Q9BYF1_ACE2_Peptide_199	122.333	2753.67	2267.33	1216.5	1984.67	2791.33	3512.33	1298	742.333	1400	5012.5	1025.33	2905	1319.33	8608	5700.33	1435.33	3899.33	1729	1989.33	3798.33
