# Supplementary material for: Autoantibodies to ACE2 and immune molecules are associated with COVID-19 disease severity
Source: Commun Med (Lond). 2024 Mar 15;4:47. doi: 10.1038/s43856-024-00477-z (PMC10943194; doi:10.1038/s43856-024-00477-z)
Supplement: Supplementary file 5 — Supplementary Data 2 [file 43856_2024_477_MOESM5_ESM.xlsx]

## Sheet: Figure1A-C
IgG			IgM			IgA
Healthy	Mild	Severe	Healthy	Mild	Severe	Healthy	Mild	Severe
0.051	0.052	0.094	0.121	0.097	1.61	0.1	0.18	0.516
0.057	0.0715	0.304	0.294	0.126	1.697	0.171	1.219	4
0.05	0.052	0.245	0.112	0.102	0.251	0.185	0.348	1.042
0.051	0.0735	0.088	0.121	0.175	0.844	0.371	0.2	0.681
0.049	0.069	0.121	0.382	0.751	0.543	0.393	0.403	1.21
0.272	0.056	0.101	0.249	0.087	0.551	0.295	0.172	0.665
0.112	0.051	0.181	0.138	0.262	0.281	0.216	0.293	1.29
0.065	0.079	0.084	0.327	0.148	2.177	0.234	0.822	0.954
0.049	0.117	0.173	0.082	0.172	4	0.143	0.274	1.22
0.057	0.1115	0.367	0.16	0.286	0.861	0.117	0.149	0.759
0.057	0.049	0.105	0.073	0.136	0.724	0.147	0.295	0.667
0.11	0.058	2.363	0.227	0.103	2.262	0.236	0.168	2.115
0.1	0.0885	0.151	0.287	0.097	0.431	0.396	0.128	0.58
0.07	0.05	0.254	0.142	0.097	0.138	0.162	0.183	0.486
0.067	0.072	0.215	0.144	0.122	0.832	0.182	0.284	0.707
0.052	0.105	0.215	0.146	1.91	4	0.171	0.307	1.005
0.074	0.184	0.411	0.098	1.414	0.622	0.157	0.327	1.62
0.107	0.049	0.254	0.116	0.165	0.21	0.151	2.975	0.775
0.068	0.06	0.171	0.079	0.932	1.31	0.138	0.323	4
0.191	0.057	0.091	0.119	0.387	0.214	0.24	0.392	1.161
0.25	0.072	0.188	0.081	1.095	0.555	0.126	0.303	0.559
0.072	0.055	0.076	0.089	0.207	0.167	0.188	0.197	0.576
0.099	0.067	0.079	0.132	0.135	1.353	1.671	0.334	0.423
0.085	0.126	0.412	0.313	0.129	4	0.419	0.451	1.818
0.074	0.07	0.425	0.254	0.3	0.676	0.649	0.207	0.702
0.052	0.109	0.19	0.205	0.347	0.739	0.41	0.184	0.458
0.071	0.0645	0.164	0.342	0.741	0.313	0.157	0.216	0.404
0.098	0.061	0.529	0.159	0.183	0.502	0.392	0.109	0.874
0.067	0.053	0.1	1.293	0.099	2.135	0.52	0.228	0.695
0.06	0.1245	0.095	0.161	0.104	0.983	0.207	0.254	0.788
0.058	0.053	0.07	0.136	0.426	0.44	0.324	0.143	0.732
0.156	0.049	0.167	0.809	0.326	0.165	0.787	0.14	0.618
0.224	0.055	0.113	1.919	0.11	0.962	0.269	0.183	1.217
0.262		0.149	0.087		1.064	0.112		1.058
0.053		0.103	0.338		0.259	0.204		0.479
		0.072			0.487			0.66
		0.104			0.347			0.477
		0.116			0.45			0.629
		0.259			0.174			0.409
		0.108			1.081			0.601

## Sheet: Figure1D-F
IgG		IgM		IgA
Baseline	After 2-dose	Baseline	After 2-dose	Baseline	After 2-dose
0.051	0.082	0.121	0.423	0.1	0.15
0.057	0.074	0.294	0.213	0.171	0.236
0.05	0.08	0.112	0.103	0.185	0.183
0.051	0.074	0.121	0.188	0.371	0.816
0.049	0.063	0.382	0.617	0.393	2.571
0.272	0.348	0.249	0.231	0.295	0.393
0.112	0.062	0.138	0.182	0.216	0.259
0.065	0.086	0.327	0.084	0.234	0.138
0.049	0.0815	0.082	0.324	0.143	0.275
0.057	0.076	0.16	0.112	0.117	0.095
0.057	0.062	0.073	0.066	0.147	0.116
0.11	0.111	0.227	0.17	0.236	0.119
0.1	0.15	0.287	0.206	0.396	0.245
0.07	0.084	0.142	0.123	0.162	0.146
0.067	0.074	0.144	0.139	0.182	0.163
0.052	0.085	0.146	0.365	0.171	0.281
0.074	0.1285	0.098	0.121	0.157	0.203
0.107	0.121	0.116	0.245	0.151	0.253
0.068	0.074	0.079	0.079	0.138	0.102
0.191	0.218	0.119	0.099	0.24	0.21
0.25	0.2395	0.081	0.174	0.126	0.138
0.072	0.045	0.089	0.114	0.188	0.229
0.099	0.1225	0.132	0.085	1.671	0.877
0.085	0.125	0.313	0.203	0.419	0.231
0.074	0.105	0.254	0.154	0.649	0.335
0.052	0.0825	0.205	0.084	0.41	0.103
0.071	0.066	0.342	0.194	0.157	0.122
0.098	0.1185	0.159	0.101	0.392	0.244
0.067	0.084	1.293	0.409	0.52	0.216
0.06	0.062	0.161	0.13	0.207	0.124
0.058	0.081	0.136	0.113	0.324	0.165
0.156	0.1925	0.809	0.303	0.787	0.266
0.224	0.1775	1.919	1.192	0.269	0.165
0.262	0.1285	0.087	0.135	0.112	0.128
0.053	0.0725	0.338	0.245	0.204	0.155

## Sheet: Figure2B_C
Index	median
1	-0.527128
2	-0.634302
3	-0.611796
4	-0.783548
5	-0.700813
6	-0.474687
7	-0.599029
8	0.538536
9	-0.0819287
10	0.829406
11	-0.0734182
12	-0.343343
13	-0.645487
14	-0.641917
15	-0.542707
16	-0.462885
17	-0.524481
18	-0.030737
19	-0.762478
20	-0.678817
21	-0.23652
22	-0.477507
23	-0.453561
24	-0.625808
25	-0.648838
26	-0.725339
27	-0.571907
28	-0.629529
29	-0.0234199
30	-0.23038
31	-0.504924
32	-0.732773
33	-0.156006
34	-0.353823
35	-0.346164
36	-0.805081
37	-0.644048
38	0.263225
39	0.777042
40	-0.457647
41	0.720794
42	0.32665
43	-0.0688729
44	0.64396
45	-0.521021
46	-0.123982
47	0.251626
48	1.10957
49	2.44732
50	0.562491
51	0.879592
52	0.166858
53	-0.0876517
54	-0.246237
55	-0.120216
56	0.172969
57	0.330322
58	1.40154
59	-0.239454
60	-0.510296
61	-0.0506636
62	-0.345393
63	-0.0897008
64	2.793
65	1.30361
66	1.99288
67	1.52024
68	0.336212
69	0.206902
70	-0.415391
71	-0.806339
72	-0.739271
73	-0.260669
74	-0.530636
75	-0.279165
76	1.77943
77	0.220513
78	0.528424
79	0.493539
80	-0.538737
81	-0.528313
82	-0.718936
83	-0.80887
84	-0.802629
85	-0.133416
86	-0.712169
87	0.671216
88	-0.223062
89	-0.530459
90	-0.0301486
91	-0.372934
92	-0.266549
93	0.457334
94	-0.160942
95	0.596617
96	-0.291618
97	-0.609817
98	-0.177936
99	-0.563214
100	-0.595538
101	-0.725288
102	-0.622084
103	-0.671211
104	-0.750493
105	-0.653688
106	-0.623099
107	-0.360344
108	-0.526091
109	-0.608438
110	0.0751537
111	0.165979
112	-0.638888
113	0.993017
114	0.731855
115	-0.0483149
116	-0.27398
117	1.50885
118	-0.183812
119	-0.421812
120	0.591556
121	-0.585891
122	-0.227569
123	-0.119054
124	0.0290968
125	0.491262
126	-0.107755
127	0.262137
128	0.111646
129	-0.595304
130	-0.630281
131	-0.136087
132	-0.257727
133	-0.686253
134	-0.66611
135	-0.70592
136	-0.395423
137	-0.699561
138	-0.683629
139	-0.0461384
140	-0.0666163
141	-0.263837
142	-0.541779
143	-0.758616
144	-0.199295
145	-0.0502386
146	-0.299865
147	-0.549957
148	0.230311
149	0.236247
150	0.420172
151	1.38756
152	0.127365
153	-0.435812
154	0.034236
155	-0.258555
156	0.78409
157	-0.377088
158	-0.0827732
159	0.20453
160	0.0766593
161	0.216192
162	-0.151622
163	0.335212
164	0.0025673
165	-0.460881
166	-0.62925
167	-0.394225
168	-0.349581
169	-0.457198
170	-0.38863
171	-0.0162525
172	-0.790275
173	-0.757561
174	-0.222395
175	-0.062283
176	-0.325948
177	-0.529878
178	-0.740509
179	0.307924
180	-0.0871907
181	-0.366302
182	-0.731773
183	1.42252
184	-0.164047
185	-0.327366
186	-0.490988
187	-0.325029
188	-0.647904
189	-0.663775
190	-0.443153
191	-0.708585
192	-0.768547
193	-0.745502
194	-0.613392
195	-0.61566
196	-0.090657
197	-0.714707
198	-0.715934
199	-0.735046

## Sheet: Figure4Atop
	IgG																																								IgA
IL-4	2062.5	1053	8010	367.5	3645.5	1338	1014	1675.5	2592.5	5443.5	3455	1049.5	1229	606	1447.5	1603.5	1005.5	1361.5	1249.5	1182	5132.5	1262.5	1449.5	3857.5	1270.5	2645.5	1301	2904	838	4181.5	1974.5	1695	1611.5	1134.5	1954	1016	797.5	869.5			37.5	111.5	102.5	46.5	85.5	87.5	25.5	188.5	56.5
IL-17F	1302.5	2848.5	832	1099.5	727.5	1503.5	972.5	2944.5	1529	2151.5	847.5	2771.5	534	236	1309	1713.5	2045.5	1247.5	2420.5	1297.5	875.5	1567.5	768.5	1830	3317.5	2694.5	996	1070.5	920	1983	7568.5	2450.5	1446.5	1804.5	1551.5	1231.5	1332.5	1158.5			455	1412	1880.5	1086	1783.5	635.5	513.5	1515	1038.5
IL-17A	1386	757.5	316	780.5	814	684.5	732	910	1195	991.5	1620.5	530	460	136	1012	1102.5	1099.5	852	827	854	478.5	534.5	694.5	618	2031	1530	505	576	451	1349	887.5	882	955	3044	1011	757	1129	888			318.25	253.75	314.75	425.75	576.25	157.75	309.75	543.25	397.75
IFNw	931.5	1256	4195.5	2376.5	2340.5	430.5	403.5	1132	2525.5	882.5	1334.5	486.5	409.5	357.5	1587.5	860	944.5	1100.5	609.5	926	2287	1194	939	1520.5	1014.5	1593	509	5686	481.5	3334	1211.5	2865.5	906.5	1140.5	583.5	1810.5	683.5	1268			459	300.5	82.5	126.5	98.5	34.5	53.5	226.5	213
IFNg	305.5	698	320	170	365.5	497	195	903.5	175	377	250	156.5	143	84	3414	632.5	540	950	948	729	194.5	688	427	642	702	849	155	3271	234	868	1612	608.5	572	569	403	274.5	296	298			105	121	235	66	94	320	146	494	146
GM-CSF	174	418	308	128.5	1453.5	289	173	549	1340.5	244	245.5	367	360	586	1826	1008	248	1075.5	367	857	217.5	329	201	437	2500.5	211	1011	1389	289	967.5	1323	743.5	232	129	3033.5	404	326	844.5			32	95.5	52	51	15	169	77	120	68
IL-6	186.5	218.5	307.5	225.5	1169.5	193	205.5	456.5	354	198.5	1675.5	219.5	234.5	1359	7097.5	380.5	202.5	789.5	200.5	8493.5	217.5	393.5	123.5	1654.5	785.5	534.5	955.5	131	121	667.5	370.5	310.5	545.5	6856.5	7037.5	1872.5	905.5	197.5			37	93	1212	55	317.5	28	44	92	189
BAFF	77	337	203	102	102.5	69	157	298.5	580	171	139	272	67.5	90	516	108	122.5	444	210	97	181	446	158	399	395.5	365.5	571	160	169	493	426	131	110	274	231	5681	370	321			12	1320	29	26	54.5	7.5	37	143	4219
IL-3	124	249.5	97.5	157	113.5	100	136.5	361.5	228	136	54.5	120.5	93.5	39.5	129.5	128.5	216.5	99.5	245.5	109.5	51.5	208.5	54	291.5	257.5	187.5	64.5	72.5	91	246.5	193.5	135	445.5	1166.5	97	412.5	125	110.5			23	44	44	96	88	18	77.5	61	45
IL-2	972.5	247.5	299.5	60	591.5	99.5	71.5	239.5	585	178.5	78	75.5	219	22.5	341	360.5	103.5	218	90.5	80.5	195	88.5	96.5	232	143.5	129.5	69.5	155.5	67	382	163	100.5	661.5	266.5	93.5	275.5	149	92.5			12.5	55.5	28.5	35.5	45.5	11.5	47.5	30.5	46.5
[truncated: 67 more columns]

## Sheet: Figure4Abottom
	IgG																																								IgA
IL-10	110.5	214.5	206.5	194.5	158	110.5	107.5	414.5	320.5	133.5	116.5	159.5	89	34.5	269.5	239.5	356.5	456	188.5	120.5	231	158.5	259.5	140	290.5	323.5	90.5	138	108.5	626.5	246.5	225.5	126.5	102.5	125	217	338	160.5			67.5	46.5	202.5	87.5	33.5	33.5	59.5	84.5	48.5
IL-1a	118.5	89.5	64.5	107.5	97.5	156.5	134.5	211.5	231.5	107.5	47	108.5	312	29.5	150.5	404	389.5	956.5	131.5	205.5	90.5	103.5	51	127.5	327	190.5	138.5	81	707.5	165	360.5	77.5	3250.5	44.5	177.5	152	84.5	113.5			13	19.5	22	33	37	16.5	40	42	40
IL-22	309.5	108.5	457	80	182	85	127	222	142	98	84.5	1722	75.5	28	96	179	98	595	178	82	237.5	10185.5	54	512	157	184	83	217	76.5	230	239	108	71	170	1362.5	138.5	70	102			43.5	40	26	20.5	36.5	15	44.5	40.5	21.5
IFNa2	80	144	83	87	169	91.5	148	266	204	135	51	245	147	41	191.5	217	854	93.5	202	109	48	100	41.5	96.5	109	153	62	47	57	187	166	91	123	56.5	62	110	63.5	195			21	49.5	108	52.5	26	12	104.5	103.5	37
Osteopontin	199	427	12	8	126.5	47	179	51	32	604	16	553	32.5	9	203.5	51	85.5	92	63	103	21	575	134	45	53	76	28	546	14	217	576	74	127	219	93.5	297	62	26			19.5	22.5	27	3.5	26.5	58.5	45.5	185.5	95
G-CSF	185	93.5	82.5	83	358.5	86.5	148.5	309.5	128.5	123.5	34.5	55.5	67.5	24.5	78.5	204.5	159	258.5	135.5	77.5	107.5	170.5	63.5	63.5	271.5	133.5	56	68.5	95	200	132.5	224.5	75.5	55.5	86	163.5	269.5	119.5			61.5	29	79.5	113.5	31.5	12.5	64.5	34	374.5
TNFa	109	63	72	58	122.5	61	138.5	165.5	126	160	40	63	77	72	60	205	180.5	163	141.5	26950.5	156.5	126	94	5907	595	158	103.5	1143	1214	151	145.5	78	395	36	1258	145	55	152.5			18	27.5	28	15	7	21	19	28	22
IL-18	42	46.5	28	46	100	36	57	91	57	386	25	63	38.5	19	54	391	182	129	85.5	52	90	111	29.5	41	59	118	943	43	66	461	64	86	70	560	44	37	35	59.5			25.5	12.5	17	19	11	29	30	27	13
PF-4	359.5	55.5	37	52.5	58.5	59	59.5	153.5	77.5	94.5	38.5	37.5	51.5	19.5	69.5	163.5	66.5	79.5	128.5	60	51.5	30.5	46.5	41.5	47	139.5	41.5	36	55	110.5	62.5	85	54.5	176	62.5	59.5	40.5	64.5			68.5	16.5	20.5	19.5	8.5	5.5	36.5	23.5	18.5
IL-12p40	41.5	31	23	30	57	40	29	69	119	280.5	30	20	85	8	56	37	38	71	32	26.5	35	116.5	16	44.5	145.5	114	50	150	25	138	44.5	66	512	57	213	86.5	34	28			12.5	9.5	25	21	22.5	5.5	24.5	36.5	96.5
IL-15	32.25	50.25	31.25	40.25	40.25	53.25	50.75	87.25	57.25	64.75	27.25	38.25	33.25	17.25	53.25	74.25	50.25	79.25	62.25	52.25	43.25	41.75	22.25	44.25	50.25	66.25	32.75	27.25	40.25	76.25	1162.25	42.25	35.25	34.25	40.25	45.25	29.75	57.25			3.5	11.5	12.5	17.5	5.5	5.5	30.5	12.5	12.5
IL-8	30.5	43.5	18.5	36.5	34	42.5	45.5	93	68.5	39.5	12.5	28.5	25.5	13.5	33.5	77.5	44.5	72.5	73.5	34.5	34.5	29.5	17.5	33.5	28.5	109.5	37.5	20.5	22.5	107	44.5	41	26	21.5	31.5	70.5	19.5	42.5			6	15	11	10	6	5	19	24	16
IFNB	32	32	14.5	43.5	28.5	33	30.5	53.5	38.5	25.5	11.5	30.5	36	9.5	27.5	120.5	21.5	150.5	70.5	37	64	34.5	15.5	39.5	236	69	28.5	15	25.5	69.5	52.5	30.5	20.5	33.5	19.5	28.5	15.5	49.5			4	5	4.5	4	2	14	9	8	5
[truncated: 67 more columns]

## Sheet: Figure4B
	Discovery?	P value	Sum of pos. ranks	Sum of neg. ranks	Sum of signed ranks (W)	q value
IL-4	Yes	1.1e-05	653	-88	565	1.4e-05
IL-17F	Yes	<0.000001	0	-741	-741	<0.000001
IL-17A	Yes	<0.000001	0	-741	-741	<0.000001
IFNw	No	0.170191	275	-466	-191	0.095496
IFNg	Yes	<0.000001	38	-703	-665	<0.000001
GM-CSF	No	0.018315	209	-532	-323	0.012332
IL-6	No	0.68802	342	-399	-57	0.315864
BAFF	Yes	0.003255	172	-569	-397	0.002529
IL-3	Yes	8.5e-05	113	-628	-515	8.6e-05
IL-2	No	0.757026	372.5	-330.5	42	0.332433
IL-10	Yes	<0.000001	19	-722	-703	<0.000001
IL-1a	Yes	0.000923	149	-592	-443	0.000777
IL-22	No	0.038808	512.5	-228.5	284	0.023056
IFNa2	Yes	<0.000001	55	-686	-631	<0.000001
Osteopontin	No	0.025544	217.5	-523.5	-306	0.016124
G-CSF	No	0.413243	296.5	-406.5	-110	0.219671
TNFa	Yes	0.000534	140	-601	-461	0.00049
IL-18	No	0.502067	323.5	-417.5	-94	0.253544
PF-4	Yes	<0.000001	21	-720	-699	<0.000001
IL-12p40	Yes	<0.000001	39.5	-701.5	-662	<0.000001
IL-15	Yes	1.3e-05	651.5	-89.5	562	1.4e-05
IL-8	Yes	0.01068	184.5	-518.5	-334	0.007705
IFNB	No	0.529991	326.5	-414.5	-88	0.254901

## Sheet: Figure4C
	Discovery?	P value	Sum of pos. ranks	Sum of neg. ranks	Sum of signed ranks (W)	q value
IL-4	Yes	<0.000001	741	0	741	<0.000001
IL-17F	Yes	0.037064	514	-227	287	0.005105
IL-17A	Yes	<0.000001	732	-9	723	<0.000001
IFNw	Yes	<0.000001	741	0	741	<0.000001
IFNg	Yes	0.014224	538	-203	335	0.002052
GM-CSF	Yes	<0.000001	741	0	741	<0.000001
IL-6	Yes	<0.000001	680	-61	619	<0.000001
BAFF	Yes	0.000243	613	-128	485	3.7e-05
IL-3	Yes	<0.000001	690.5	-50.5	640	<0.000001
IL-2	Yes	<0.000001	704	-37	667	<0.000001
IL-10	Yes	<0.000001	739.5	-1.5	738	<0.000001
IL-1a	Yes	<0.000001	741	0	741	<0.000001
IL-22	Yes	<0.000001	738	-3	735	<0.000001
IFNa2	Yes	<0.000001	717	-24	693	<0.000001
Osteopontin	No	0.479405	420	-321	99	0.063156
G-CSF	Yes	<0.000001	697	-44	653	<0.000001
TNFa	Yes	<0.000001	741	0	741	<0.000001
IL-18	Yes	<0.000001	680	-61	619	<0.000001
PF-4	Yes	1e-06	675	-66	609	<0.000001
IL-12p40	Yes	1e-06	645.5	-57.5	588	<0.000001
IL-15	Yes	<0.000001	740	-1	739	<0.000001
IL-8	Yes	<0.000001	706	-35	671	<0.000001
IFNB	Yes	<0.000001	741	0	741	<0.000001

## Sheet: Figure5A_C
	Severe COVID-19																																								Healthy
IL-4	1064	2634	4559	6170	7374.5	3298.5	1622.5	3896.5	2406.5	4629.5	1362.5	814	1554	1269	514.5	709.5	13350	948.5	2115.5	1377.5	4555.5	652.5	1001.5	720	1092.5	882	900	351.5	1438.5	926.5	5374	1047	3040.5	1851.5	1550.5	4935.5	2379	2141.5	1041.5	1202.5	2062.5	1053	8010	367.5	3645.5	1338	1014	1675.5	2592.5
IL-17F	1999.5	2099	2232.5	1352.5	484.5	5677.5	2037.5	2020.5	5711	2383.5	2238.5	1473.5	716.5	1276	4273.5	1147.5	1422.5	984.5	3494.5	2073.5	4646.5	2200.5	2710.5	1794.5	857.5	4022.5	3395.5	1193.5	2517.5	3679.5	1132	1895.5	1063.5	2640	980	2336.5	933.5	2095.5	1448.5	2142	1302.5	2848.5	832	1099.5	727.5	1503.5	972.5	2944.5	1529
IL-17A	975	4875	1307.5	411	1383	1599	711	1088	10970.5	1197.5	1227	1246	665.5	905	1466	1031	3469	381	1834	501.5	814	514	1338	1976.5	613	2900	1262	1231	553	679	1970	673	1344	909.5	1168	887	657.5	1097	709	1049.5	1386	757.5	316	780.5	814	684.5	732	910	1195
IFNw	1154.5	1995.5	2369.5	2891.5	11416.5	1820.5	833.5	5393.5	1191.5	3553.5	6639.5	645.5	634.5	503	792.5	501	11861.5	721.5	1092	462.5	2391	437.5	662.5	804.5	545.5	832.5	521.5	409	674.5	1127.5	293.5	1788.5	1686	1762	391	840.5	869.5	1001.5	1789.5	1029	931.5	1256	4195.5	2376.5	2340.5	430.5	403.5	1132	2525.5
IFNg	766	701	821	148	285	1279	459	12929	1407	798	1073	239	260.5	105	948	1086	938.5	222	1088	969	978.5	2217	11441	799	744	1276	730	732	178	458	476	101	164	537	112	478	356.5	1296	3751.5	390.5	305.5	698	320	170	365.5	497	195	903.5	175
GM-CSF	350	809	1728	216	1046	201	842	584	326	820	1227	1297	1240	715	481	196.5	3105	1383	1676.5	185	469.5	1466	4489	305	242	334	461.5	361	525	221.5	188	76	202.5	703	191	540	277	400.5	719	556	174	418	308	128.5	1453.5	289	173	549	1340.5
IL-6	424.5	638.5	220.5	197.5	296.5	5142.5	310.5	267.5	26801.5	182.5	303.5	11843	462.5	2377.5	234	4088	966.5	207.5	295	302	215.5	194.5	271	392	631	275.5	923.5	3232.5	307.5	123	368.5	208.5	364	574.5	719	144.5	20434	689.5	7195	496	186.5	218.5	307.5	225.5	1169.5	193	205.5	456.5	354
BAFF	202	1038	569	96	196	386.5	9784	685	699.5	1146	459	179	234	356	248.5	931	1005.5	149	1492	170.5	302	202	58	279	313.5	217	300	252	192.5	169	311.5	117	290.5	690.5	102.5	169	174	409.5	470.5	289	77	337	203	102	102.5	69	157	298.5	580
IL-3	179.5	377	538.5	207	78.5	2685.5	71.5	151	735.5	243	188.5	311.5	148.5	886.5	436.5	408	1469.5	77	855	372.5	492	313	149.5	297.5	59.5	118	203	5012	112.5	510.5	82	276.5	212	279	1100.5	170.5	300.5	58	90.5	185	124	249.5	97.5	157	113.5	100	136.5	361.5	228
IL-2	89.5	160	152.5	205	414.5	329.5	350.5	331	298.5	373	210.5	572.5	488.5	96.5	57.5	72.5	1214.5	1984.5	178.5	96	320.5	486.5	16766.5	160	69.5	103	119.5	209.5	474.5	3316	95.5	24.5	1230.5	293	2069.5	186.5	105.5	205.5	871.5	4358.5	972.5	247.5	299.5	60	591.5	99.5	71.5	239.5	585
IL-10	147.5	285.5	198.5	206	315.5	329.5	93.5	337	220	757.5	380.5	378.5	121.5	85.5	328	136.5	1238.5	86	308.5	180.5	310	80	99.5	509.5	118.5	244.5	312.5	762.5	117.5	75.5	179.5	91.5	198.5	369.5	234.5	176.5	101	92.5	1400	123.5	110.5	214.5	206.5	194.5	158	110.5	107.5	414.5	320.5
IL-1a	96.5	243	186	103	290.5	1704.5	47.5	163.5	176.5	161.5	180	314.5	196.5	90	126.5	140.5	876.5	58.5	605.5	88.5	150.5	194.5	62.5	300.5	347.5	171.5	199.5	5939.5	235	183.5	690.5	2717.5	6738.5	257.5	512.5	154.5	195.5	275.5	459.5	164.5	118.5	89.5	64.5	107.5	97.5	156.5	134.5	211.5	231.5
IL-22	119	354	255	211	358.5	229	124.5	161	240	496.5	159	214	240	143.5	53.5	264.5	1148.5	91.5	1714	109	806.5	69.5	55	143	87.5	73	718	248	86	67.5	32	94	125	193	87.5	251	200	136	281	833	309.5	108.5	457	80	182	85	127	222	142
IFNa2	156	312	76	173	176.5	1475	142.5	311	137.5	150	367.5	344	174	191	65	251	722	81	420	144	182	110	103	1019	178	120	725	205.5	60	112.5	388.5	48	3107	426	151	205	104	158	136	96	80	144	83	87	169	91.5	148	266	204
Osteopontin	42	695	26.5	167	42	155	19	1399	850	107	296	95	298	84.5	8	207.5	300	106	163	72	131	303	2537	1105	106.5	403	388	32	35	23.5	14	9	29673	742	38	73	5697	150	291	46	199	427	12	8	126.5	47	179	51	32
G-CSF	161	280.5	107.5	105.5	174.5	233.5	135.5	165	192.5	334.5	185.5	247.5	109.5	113.5	103.5	65.5	699	64.5	226.5	119	164.5	312.5	70.5	221	45.5	91.5	118.5	91	62.5	60.5	93.5	38	217.5	140	52.5	122	82.5	33.5	75.5	1333.5	185	93.5	82.5	83	358.5	86.5	148.5	309.5	128.5
TNFa	150	1275	103	112	238	388	90.5	351	130.5	593	245	105	84	44	144	98	883	63.5	566	94	104.5	70	192	676	55	189	92.5	323	58	74.5	73	34	5247.5	104	43	69	120	61	73	78	109	63	72	58	122.5	61	138.5	165.5	126
IL-18	43	103	75.5	31	31	121	27	136	55.5	382.5	65.5	188.5	41.5	39	130.5	217	557	42	185	72	54	32	41	115	27	167	75.5	1142	44.5	40.5	67	19.5	78.5	150	23	72	34	1491.5	57	41	42	46.5	28	46	100	36	57	91	57
PF-4	1666.5	132	62	25.5	40.5	68	44.5	86.5	238.5	48.5	264	169	41.5	115.5	27.5	53.5	425	53.5	207	120.5	66.5	56.5	135	153.5	30.5	93.5	143	48.5	208	47.5	65.5	28.5	59.5	885	27.5	69.5	63.5	46.5	46.5	60.5	359.5	55.5	37	52.5	58.5	59	59.5	153.5	77.5
IL-12p40	63	125.5	34	21	43	81	32	58	992.5	132	299	68	392	49	320	27	209	24	94	43	320	21	26	136	19	46	23	37.5	40.5	24	32.5	413	39	38	11	27	94	57	80	31	41.5	31	23	30	57	40	29	69	119
IL-15	36.25	53.25	50.25	21.25	38.25	45.25	25.75	57.25	82.25	63.25	59.25	123.25	41.75	34.25	24.25	27.75	440.25	40.25	177.25	78.25	52.25	26.75	31.75	69.25	31.25	22.25	93.75	372.25	22.75	33.25	17.25	22.25	45.25	93.25	15.25	58.25	42.25	37.25	46.25	1030.75	32.25	50.25	31.25	40.25	40.25	53.25	50.75	87.25	57.25
IL-8	40.5	42.5	43	24	25.5	37.5	23.5	47.5	82.5	41	44.5	63.5	19.5	25.5	58.5	86.5	1982.5	25	51.5	52	42.5	32.5	23.5	57.5	34.5	20.5	85.5	384.5	37.5	50.5	11.5	18.5	43.5	69.5	18.5	209	39.5	68.5	43.5	28.5	30.5	43.5	18.5	36.5	34	42.5	45.5	93	68.5
IFNB	239.5	68.5	32	18.5	14.5	55.5	30	28.5	61.5	63.5	90.5	43.5	33.5	21.5	21.5	27	105	18.5	31	40.5	26	31	18.5	31.5	20.5	18.5	121	21.5	22.5	15	128	16.5	2872	57	17.5	89.5	28.5	23.5	44	67.5	32	32	14.5	43.5	28.5	33	30.5	53.5	38.5
[truncated: 29 more columns]

## Sheet: Figure5B
	Severe COVID-19																																								Healthy
IFNw	53	270.5	108.5	74.5	117.5	419.5	3811.5	99	105.5	227.5	112.5	468.5	69.5	57.5	272	229.5	700.5	78.5	303.5	448.5	241.5	704.5	94.5	1403.5	78.5	220.5	170.5	215.5	171.5	154.5	64	268.5	294.5	677.5	84.5	111.5	37	61.5	231.5	170.5	459	300.5	82.5	126.5	98.5	34.5	53.5	226.5	213
GM-CSF	57	145	47.5	28	57	39.5	166	114.5	47	84.5	112	399.5	76	83.5	120	295	451	46	563	152	118.5	70.5	80.5	166	34.5	53	64	187.5	112.5	100.5	45	204	24	145	335.5	185	16	70	55	66	32	95.5	52	51	15	169	77	120	68
IL-2	16.5	99	25.5	9.5	15.5	79.5	42.5	44.5	55.5	43.5	44.5	99.5	87	169.5	24.5	59.5	46.5	25.5	72.5	140.5	301.5	1100	70	94	31.5	25.5	23.5	942.5	28	444.5	19.5	14	105	61	46.5	218	23.5	86.5	28.5	41.5	12.5	55.5	28.5	35.5	45.5	11.5	47.5	30.5	46.5
IFNB	25	24	114	5	4	20	8.5	14	13	9	15	41	348	9	9	27	19	5	15	15.5	7	16	6	19	5.5	7	11	12	10	10	8	5	10.5	12	5	28	16	16	5.5	28	4	5	4.5	4	2	14	9	8	5
IL-22	22.5	111	488.5	10.5	15.5	137.5	55.5	55.5	29.5	41.5	50	101.5	29.5	62.5	23.5	604.5	83.5	78.5	582.5	139	1268.5	97.5	45	271.5	46.5	13.5	140.5	128	107.5	63.5	57.5	60.5	550.5	39.5	19.5	205.5	24.5	44.5	72.5	815	43.5	40	26	20.5	36.5	15	44.5	40.5	21.5
IL-12p40	733.5	42.5	40.5	6.5	80.5	36.5	26.5	33.5	402	34.5	244	39.5	56	40.5	49.5	102.5	111.5	19.5	122.5	47	32.5	39.5	37.5	94.5	10	88.5	37.5	22.5	43.5	204	27.5	21.5	40.5	35.5	49.5	27.5	15.5	19.5	9.5	35.5	12.5	9.5	25	21	22.5	5.5	24.5	36.5	96.5
IL-3	62.5	332	72	26	61	118	46	54.5	40	1263.5	53	255	104	360.5	152	721	398	32	288	143	326.5	67	61.5	411.5	41	41.5	54	322	110	519	44	33	50	88	83	128	41.5	26	76.5	302	23	44	44	96	88	18	77.5	61	45
IL-4	127.5	230.5	80.5	335.5	142	420.5	165.5	86.5	242.5	327	1055.5	179.5	144	279.5	44.5	574.5	207.5	307.5	953	1024.5	171.5	171.5	82	170.5	61.5	185.5	74.5	449.5	78.5	1219.5	54.5	97	173.5	318	89.5	211.5	82.5	207.5	776.5	172.5	37.5	111.5	102.5	46.5	85.5	87.5	25.5	188.5	56.5
Osteopontin	51.5	591.5	142	51.5	62.5	130.5	48.5	73.5	358.5	599.5	131.5	1847.5	142.5	181.5	7.5	3659.5	66.5	37.5	940	899.5	146	422.5	53.5	764.5	158.5	206.5	150.5	187.5	275.5	527	16.5	48.5	1122.5	384	776.5	306	68.5	261.5	708.5	573.5	19.5	22.5	27	3.5	26.5	58.5	45.5	185.5	95
PF-4	31.5	454.5	17.5	8.5	16	51	22.5	31.5	36.5	26.5	34.5	157.5	19.5	43	12.5	285.5	65.5	19.5	155.5	51	18.5	40.5	49	94.5	21.5	18	42.5	33	78.5	49.5	19.5	20.5	26.5	291.5	9.5	34	17.5	12.5	18.5	36.5	68.5	16.5	20.5	19.5	8.5	5.5	36.5	23.5	18.5
IFNa2	23	171	29.5	53	23	62.5	89	83	37	84	123	226	37	62	34	150.5	54.5	33	154	186	48.5	104.5	43	734	96.5	25	140	416	56	106	100.5	32	35	167	46.5	95	42.5	18	112	86	21	49.5	108	52.5	26	12	104.5	103.5	37
IL-6	1184	436	45.5	108	248	322	187	99.5	635.5	448	76.5	826	365.5	121	56	259	313.5	180	374	248	84.5	243.5	94	94.5	99	281	428	679	528	726	583	111	100	127	252	85	35	37.5	605	100	37	93	1212	55	317.5	28	44	92	189
IL-15	6.5	30	15	4.5	7.5	15.5	20.5	22	7.5	13.5	10.5	43.5	10.5	18.5	7.5	20.5	19.5	10.5	34	30.5	13.5	15.5	12.5	45.5	6.5	3.5	14	134.5	25.5	23	6	31.5	5.5	22.5	5.5	31.5	8.5	11.5	11.5	26	3.5	11.5	12.5	17.5	5.5	5.5	30.5	12.5	12.5
IL-17A	523.75	4494.75	580.75	241.75	507.75	644.75	353.75	294.75	294.75	276.75	453.25	1910.75	246.25	1623.25	371.75	2379.25	1434.75	167.75	1360.75	649.25	536.25	560.75	370.75	1095.75	226.75	625.25	396.25	1091.25	694.75	783.25	518.25	343.75	424.75	531.75	356.75	432.75	717.75	351.75	701.75	1206.75	318.25	253.75	314.75	425.75	576.25	157.75	309.75	543.25	397.75
IL-17F	673.5	1301	1144.5	5401.5	444.5	1381.5	1343.5	957.5	849.5	4121.5	769.5	1716.5	677	1955.5	691.5	4094.5	2531.5	733.5	2876	2113.5	1516	1340	639.5	1400	1690	1734	1896.5	3856.5	1773.5	5539.5	1074.5	922.5	1323.5	1808.5	2182.5	1660	1165.5	571	1508	3053.5	455	1412	1880.5	1086	1783.5	635.5	513.5	1515	1038.5
G-CSF	18	135	37	19.5	41	71	58.5	54.5	24.5	57.5	133	102.5	25.5	80	32.5	55.5	86.5	53.5	125.5	64.5	36.5	75.5	36.5	100.5	47.5	236.5	63.5	55	26.5	75	19.5	17.5	23.5	59	24.5	69.5	18.5	31.5	33	69.5	61.5	29	79.5	113.5	31.5	12.5	64.5	34	374.5
TNFa	17	198	31	38	26	146.5	28	65	35	98.5	72	65	34	27	24	128.5	81	59.5	539	273	26.5	102	39	199	33	41	27	126	35	232.5	22.5	18	28	74	28.5	42.5	17	15	19	42	18	27.5	28	15	7	21	19	28	22
IL-10	31.5	186.5	43	20.5	90	760.5	55.5	71	51.5	106.5	84.5	599	172	66	55.5	87.5	186.5	46.5	182	108.5	236.5	135.5	48.5	201.5	55.5	70.5	109	198.5	135.5	117.5	55	171.5	56.5	115.5	527.5	112	25.5	46	53	104.5	67.5	46.5	202.5	87.5	33.5	33.5	59.5	84.5	48.5
BAFF	45	320	3117	108	26.5	80	30	61	41.5	140	51.5	72	275	39.5	41	518	272.5	25	236	311	107	91	26.5	136	29.5	289	59	70	200	236	100.5	263	1205	510	64.5	33	66.5	34	1065.5	38	12	1320	29	26	54.5	7.5	37	143	4219
IFNg	281	1394	342	61	6291	1465	181.5	253	1011.5	369	911	465.5	2351.5	544	163	968	8813	183	1400	667.5	540	1444	154	589	663.5	698	155	801	696	5737	177	95	605	362.5	131.5	903	612	217	220	410	105	121	235	66	94	320	146	494	146
IL-1a	18	130	50	23	64	1208	25	58	27.5	888	34	94	27	46	50	73	90	69.5	378	69.5	32	54	50	119	114	23	53	331	51	151.5	35	139	345	48	87	71	66	21	58	71	13	19.5	22	33	37	16.5	40	42	40
IL-8	6.5	29	49	6	17	26	17	18	14.5	20	11.5	35	10	15.5	9	20	107	12	26	41	10	18	13	29.5	13	4	20	167.5	18	24	5	8	14	30	7	55	8	8	10	18	6	15	11	10	6	5	19	24	16
IL-18	20	49.5	33	5	24.5	350	18	42	16	28	15.5	90.5	37	21	26	278	30.5	15.5	45	33	61.5	30	18	82.5	15	26	51.5	80	43	49	16	9	10	29	15	52.5	16	17	20	42	25.5	12.5	17	19	11	29	30	27	13
[truncated: 29 more columns]
